# Supplementary material for: Exploring the Human Plasma Proteome for Humoral Mediators of Remote Ischemic Preconditioning - A Word of Caution
Source: PLoS One. 2014 Oct 15;9(10):e109279. doi: 10.1371/journal.pone.0109279 (PMC4198105; doi:10.1371/journal.pone.0109279)
Supplement: Table S1 — The complete table of experimental data from all three iTRAQ experiments. All proteins we identified were classified into four categories based on two statistical tests: (A) proteins with low variability among donors (t-test passed) and confident regulation to the background (no protein); (B) low donor variability but no confident regulation to the background (4 proteins); (C) high donor variability (t-test failed) but confident regulation to the background (42 proteins); and (D) high donor variability (t-test failed) and no confident regulation to the background (347 proteins). (XLSX) [file pone.0109279.s001.xlsx]

## Sheet: filtering and depl removal
Category	Protein		In Exp	Description	estimated abundance in platelets	Removed by depletion	MW	#Peptides Validated Exp1	#Peptides Validated Exp2	#Peptides Validated Exp3	#Spectra Validated Exp1	#Spectra Validated Exp2	#Spectra Validated Exp3	1b Log2 normalisert	2b Log2 Normalisert	3b Log2 Normalisert	4b Log2 Normalisert	5b Log2 Normalisert	6b Log2 Normalisert	1RIPC Log2 Normalisert	2RIPC Log2 Normalisert	3RIPC Log2 Normalisert	4 RIPC Log2 Normalisert	5RIPC Log2 Normalisert	6RIPC Log2 Normalisert	# spectra average	t-test	1b normalisert	2b Normalisert	3b Normalisert	4b Normalisert	5b Normalisert	6b Normalisert	1RIPC Normalisert	2RIPC Normalisert	3RIPC Normalisert	4 RIPC Normalisert	5RIPC Normalisert	6RIPC Normalisert	1RIPC/1b	2RIPC/2b	3RIPC/3b	4RIPC/4b	5RIPC/5b	6RIPC/6b	estimated protein abundance	Average fold change	probability if regulation to the background	category
B	P29622	3	1, 2, 3	KAIN_HUMAN Kallistatin OS=Homo sapiens GN=SERPINA4 PE=1 SV=3	1200		48511.2	26	30	25	248	246	183	0.0972296	-0.320759	-0.0861557	0.133116	-0.0494684	0.0589512	0.128778	-0.227437	-0.0498459	0.177563	0.0137881	0.142249	225.667	0.00245862	1.06972	0.800649	0.94203	1.09666	0.966292	1.04171	1.09337	0.854151	0.96604	1.13097	1.0096	1.10362	1.02211	1.06682	1.02549	1.03129	1.04482	1.05944	0.00465185	1.04166	0.0473948	B
B	P06681	3	1, 2, 3	CO2_HUMAN Complement C2 OS=Homo sapiens GN=C2 PE=1 SV=2			83214.3	41	39	39	316	279	289	-0.0017116	-0.106508	-0.0207116	-0.0266052	-0.00327483	0.0285895	0.039187	-0.0871356	0.0222505	-0.010201	0.0183949	0.080457	294.667	0.00316818	0.998814	0.928833	0.985746	0.981728	0.997733	1.02001	1.02753	0.94139	1.01554	0.992954	1.01283	1.05735	1.02875	1.01352	1.03023	1.01144	1.01513	1.03661	0.00354106	1.02261	0.127157	B
B	Q04760	2	1, 3	LGUL_HUMAN Lactoylglutathione lyase OS=Homo sapiens GN=GLO1 PE=1 SV=4	1200		20764.2	2		2	2		2	0.105646	-0.0560349			-0.108351	0.207562	0.0465503	-0.143121			-0.211045	0.0892623	2	0.00536946	1.07598	0.961904			0.927648	1.15474	1.03279	0.905558			0.863911	1.06383	0.959866	0.941422			0.931292	0.921273	9.63194e-05	0.938463	0.245015	B
B	P54108	3	1, 2, 3	CRIS3_HUMAN Cysteine-rich secretory protein 3 OS=Homo sapiens GN=CRISP3 PE=1 SV=1			27612	6	6	7	30	32	47	-0.0304934	-0.0998188	-0.0855293	-0.00271927	-0.0307563	-0.129361	0.00433877	-0.0582203	0.0370909	0.0695862	0.0296323	0.0173159	36.3333	0.00757054	0.979085	0.93315	0.942439	0.998117	0.978907	0.914236	1.00301	0.960448	1.02604	1.04942	1.02075	1.01207	1.02444	1.02925	1.08871	1.0514	1.04275	1.10702	0.00131585	1.05726	0.0171538	B
C	P04264	3	1, 2, 3	K2C1_HUMAN Keratin, type II cytoskeletal 1 OS=Homo sapiens GN=KRT1 PE=1 SV=6			65999	15	15	18	32	31	58	-0.215568	0.157836	-0.0496119	-0.475837	-0.356843	-1.06338	0.448084	-0.0903855	1.42382	0.3288	0.730582	0.0973469	40.3333	0.0196541	0.861207	1.11561	0.966196	0.719049	0.780871	0.478509	1.36423	0.939272	2.68295	1.25597	1.65931	1.0698	1.58409	0.841934	2.77681	1.74671	2.12494	2.2357	0.00061112	1.88503	2.88624e-86	C
C	P20851	3	1, 2, 3	C4BPB_HUMAN C4b-binding protein beta chain OS=Homo sapiens GN=C4BPB PE=1 SV=1			28338.4	5	5	5	15	14	12	0.327047	-0.273892	0.518755	0.0486256	-0.185472	0.271773	0.015553	-0.126106	-0.0617381	-0.278225	-0.46737	-0.0275424	13.6667	0.035109	1.25444	0.827086	1.43272	1.03428	0.879361	1.20729	1.01084	0.916302	0.958109	0.824605	0.723282	0.98109	0.805807	1.10787	0.668735	0.797275	0.822508	0.812638	0.000482266	0.835805	5.24699e-05	C
C	Q9NPY3	3	1, 2, 3	C1QR1_HUMAN Complement component C1q receptor OS=Homo sapiens GN=CD93 PE=1 SV=3	750		68515.4	3	2	3	10	5	9	-0.0635737	0.184803	-0.0815031	-0.0763553	-0.187746	-0.125977	0.0354075	0.194268	0.0549445	0.220027	0.150758	-0.0781182	8	0.0368561	0.956891	1.13666	0.945072	0.948451	0.877976	0.916383	1.02485	1.14414	1.03882	1.16476	1.11015	0.947292	1.07102	1.00658	1.0992	1.22806	1.26445	1.03373	0.000116762	1.11717	7.05638e-05	C
C	P35527	3	1, 2, 3	K1C9_HUMAN Keratin, type I cytoskeletal 9 OS=Homo sapiens GN=KRT9 PE=1 SV=3			62026.8	2	3	6	6	5	14	-0.138398	0.0311512	-0.0613858	-0.0944702	-0.454893	-0.507961	0.083506	-0.0417781	0.463416	0.309305	0.73343	0.0770357	8.33333	0.0401029	0.908528	1.02183	0.958343	0.936616	0.729564	0.703216	1.05959	0.971457	1.3788	1.23911	1.66259	1.05485	1.16627	0.950706	1.43874	1.32297	2.27888	1.50004	0.00013435	1.44293	2.09168e-31	C
C	P61769	3	1, 2, 3	B2MG_HUMAN Beta-2-microglobulin OS=Homo sapiens GN=B2M PE=1 SV=1			13705.9	4	5	4	24	28	21	-0.0524783	0.029449	-0.0526951	-0.0229267	-0.133836	-0.0231246	-0.0719757	0.213986	0.0341543	0.285154	0.0667468	0.0197431	24.3333	0.0405447	0.964278	1.02062	0.964134	0.984234	0.911405	0.984099	0.951334	1.15989	1.02396	1.21854	1.04735	1.01378	0.986576	1.13645	1.06205	1.23806	1.14916	1.03016	0.00177539	1.10041	0.000417214	C
C	P30530	3	1, 2, 3	UFO_HUMAN Tyrosine-protein kinase receptor UFO OS=Homo sapiens GN=AXL PE=1 SV=3			98273	3	2	3	13	5	11	-0.0548269	0.0435192	-0.103354	-0.00857793	-0.0453585	-0.108536	0.0488607	0.0021332	0.0210031	0.324751	0.0683283	0.0251487	9.66667	0.0473149	0.96271	1.03062	0.930867	0.994072	0.969049	0.927529	1.03445	1.00148	1.01466	1.25245	1.0485	1.01758	1.07452	0.971721	1.09002	1.25992	1.08199	1.09709	9.83654e-05	1.09588	0.000654165	C
C	Q9UBR2	3	1, 2, 3	CATZ_HUMAN Cathepsin Z OS=Homo sapiens GN=CTSZ PE=1 SV=1			33846.2	2	2	2	3	4	5	0.246791	-0.509871	0.0815171	-0.0906141	0.0224153	-0.520338	0.278717	-0.397348	0.121732	-0.102058	0.156503	-0.286265	4	0.0550679	1.18657	0.702285	1.05813	0.939123	1.01566	0.697208	1.21312	0.759253	1.08804	0.931703	1.11458	0.820023	1.02238	1.08112	1.02827	0.992099	1.0974	1.17615	0.000118182	1.06623	0.00881226	C
C	P80188	3	1, 2, 3	NGAL_HUMAN Neutrophil gelatinase-associated lipocalin OS=Homo sapiens GN=LCN2 PE=1 SV=2			22573.7	2	2	5	3	3	6	-0.0816007	0.272968	0.0299763	-0.232509	-0.0960608	0.11168	-0.0436042	0.426308	0.127077	0.115836	-0.0337977	0.139805	4	0.0565796	0.945009	1.20829	1.021	0.851153	0.935584	1.08049	0.970228	1.34379	1.09208	1.0836	0.976845	1.10176	1.02669	1.11214	1.06962	1.2731	1.0441	1.01969	0.000177197	1.09089	0.00105628	C
C	P07737	2	1, 2	PROF1_HUMAN Profilin-1 OS=Homo sapiens GN=PFN1 PE=1 SV=2			15044.6	2	2		2	3		0.0279407	0.305146	-0.113613	0.473327			-0.315321	-0.0830961	-0.102221	0.129408			2.5	0.0646647	1.01956	1.23554	0.92427	1.38831			0.803672	0.94403	0.931597	1.09384			0.788257	0.76406	1.00793	0.787898			0.000166173	0.837036	6.23857e-05	C
C	P35908	3	1, 2, 3	K22E_HUMAN Keratin, type II cytoskeletal 2 epidermal OS=Homo sapiens GN=KRT2 PE=1 SV=2			65393.2	6	5	10	10	16	37	-0.125887	0.180531	-0.0212507	-0.332941	-0.291173	-0.600397	0.0577845	0.00135775	0.113803	0.156668	0.338927	0.130359	21	0.0651143	0.916441	1.1333	0.985378	0.793916	0.817237	0.659572	1.04087	1.00094	1.08208	1.11471	1.26482	1.09457	1.13577	0.883209	1.09813	1.40406	1.54767	1.65951	0.000321134	1.28806	1.6984e-16	C
C	P13645	3	1, 2, 3	K1C10_HUMAN Keratin, type I cytoskeletal 10 OS=Homo sapiens GN=KRT10 PE=1 SV=6			58791.7	10	10	19	21	21	72	-0.427331	0.38726	-0.000850284	-0.657551	-0.316164	-1.23798	0.629488	-0.167247	0.512578	0.101674	0.352973	0.191411	38	0.0651612	0.743636	1.30791	0.999411	0.633954	0.803203	0.423965	1.54702	0.89054	1.4266	1.07302	1.27719	1.14188	2.08034	0.680889	1.42744	1.69258	1.59012	2.69334	0.00064635	1.69412	5.0891e-61	C
C	P04003	3	1, 2, 3	C4BPA_HUMAN C4b-binding protein alpha chain OS=Homo sapiens GN=C4BPA PE=1 SV=2			66989.4	18	18	15	96	78	63	0.399067	-0.173061	0.206856	-0.0114086	-0.211723	0.252758	-0.195637	0.0374727	-0.0428479	-0.235869	-0.753144	0.0243093	79	0.068956	1.31866	0.886959	1.15417	0.992123	0.863505	1.19148	0.873187	1.02631	0.970737	0.849173	0.593309	1.01699	0.66218	1.15712	0.841069	0.855915	0.687094	0.853552	0.00117929	0.842821	0.000137181	C
C	P02768	3	1, 2, 3	ALBU_HUMAN Serum albumin OS=Homo sapiens GN=ALB PE=1 SV=2			69321.5	30	25	29	132	96	140	0.848485	0.345521	-0.020235	0.271431	0.231966	-0.315128	-0.344107	-0.115841	-0.126767	-0.397663	-0.138336	-0.141177	122.667	0.0721753	1.80061	1.27061	0.986072	1.207	1.17443	0.80378	0.787796	0.922844	0.915882	0.759087	0.908567	0.906779	0.437516	0.7263	0.928818	0.628901	0.77362	1.12814	0.00176953	0.77055	2.64784e-10	C
C	P40197	3	1, 2, 3	GPV_HUMAN Platelet glycoprotein V OS=Homo sapiens GN=GP5 PE=1 SV=1			60920.7	3	2	2	3	2	5	-0.00973219	-0.32967	-0.0160933	0.149266	-0.345184	0.29385	0.0868248	-0.0894637	-0.0712678	0.167477	-0.247865	0.450515	3.33333	0.0801269	0.993277	0.795718	0.988907	1.109	0.787207	1.22591	1.06203	0.939872	0.951801	1.12309	0.842142	1.36653	1.06922	1.18116	0.962478	1.0127	1.06978	1.11471	5.4716e-05	1.06834	0.00747349	C
C	Q8WZA1	2	1, 3	PMGT1_HUMAN Protein O-linked-mannose beta-1,2-N-acetylglucosaminyltransferase 1 OS=Homo sapiens GN=POMGNT1 PE=1 SV=2			75204.3	2		2	3		4	-0.0425994	0.0835747			-0.0109615	0.0374874	0.0841665	0.160322			0.00381908	0.246655	3.5	0.0802683	0.970904	1.05964			0.992431	1.02632	1.06008	1.11754			1.00265	1.18645	1.09184	1.05464			1.0103	1.15602	4.65399e-05	1.0782	0.00331663	C
C	P04180	3	1, 2, 3	LCAT_HUMAN Phosphatidylcholine-sterol acyltransferase OS=Homo sapiens GN=LCAT PE=1 SV=1			49546.1	8	7	10	28	17	26	-0.0878881	-0.376541	0.0134045	-0.00872013	-0.229015	0.194404	0.108223	-0.0706074	-0.0431107	0.0150911	-0.184782	0.389249	23.6667	0.0862951	0.940899	0.770282	1.00933	0.993974	0.853217	1.14425	1.0779	0.952237	0.97056	1.01052	0.879782	1.30971	1.14561	1.23622	0.961584	1.01664	1.03113	1.1446	0.00047767	1.0893	0.00122663	C
C	P13647	2	1, 3	K2C5_HUMAN Keratin, type II cytoskeletal 5 OS=Homo sapiens GN=KRT5 PE=1 SV=3			62340	3		6	4		9	-0.178498	5.3973e-06			-0.178334	-1.06587	0.668743	-0.111422			0.531277	0.0702088	6.5	0.0947629	0.883623	1			0.883723	0.477686	1.58969	0.925675			1.44521	1.04987	1.79906	0.925672			1.63536	2.19782	0.000104267	1.63948	3.70813e-54	C
C	P11226	3	1, 2, 3	MBL2_HUMAN Mannose-binding protein C OS=Homo sapiens GN=MBL2 PE=1 SV=2			26127	5	5	3	43	43	14	0.67911	-1.26828	-0.0100397	-0.11368	-0.461104	0.111567	0.675356	-1.16967	0.286248	-0.0390905	-0.495364	0.429422	33.3333	0.0960611	1.60115	0.415155	0.993065	0.924228	0.72643	1.0804	1.59699	0.444522	1.21947	0.973268	0.709383	1.34669	0.997401	1.07074	1.22798	1.05306	0.976532	1.24648	0.00127582	1.09536	0.00068764	C
C	Q9UBP4	3	1, 2, 3	DKK3_HUMAN Dickkopf-related protein 3 OS=Homo sapiens GN=DKK3 PE=1 SV=2			38365.1	3	2	3	5	2	8	0.125983	-0.239748	-0.0540383	-0.0501505	-0.012689	-0.377168	-0.00663905	-0.0694226	0.0271609	0.0839939	0.201612	-0.229264	5	0.0970345	1.09125	0.846893	0.963236	0.965836	0.991243	0.769947	0.995409	0.953019	1.019	1.05995	1.14998	0.85307	0.912172	1.12531	1.0579	1.09744	1.16014	1.10796	0.000130327	1.07682	0.00373109	C
C	Q12805	3	1, 2, 3	FBLN3_HUMAN EGF-containing fibulin-like extracellular matrix protein 1 OS=Homo sapiens GN=EFEMP1 PE=1 SV=2			54604.2	8	5	9	20	18	18	0.00969597	-0.103046	0.0739613	-0.0763405	-0.0742935	-0.495577	0.0195251	-0.0722752	0.131451	0.0265712	0.168642	0.0236952	18.6667	0.0990284	1.00674	0.931065	1.0526	0.94846	0.949807	0.709278	1.01363	0.951137	1.0954	1.01859	1.124	1.01656	1.00684	1.02156	1.04065	1.07394	1.1834	1.43323	0.000341854	1.1266	2.40442e-05	C
C	P01009	3	1, 2, 3	A1AT_HUMAN Alpha-1-antitrypsin OS=Homo sapiens GN=SERPINA1 PE=1 SV=3			46707	1	2	2	3	2	2	1.10704	-0.306387	0.258677	-0.0309693	0.727812	-0.25084	0.125539	-0.104242	0.00739768	-0.574923	-0.107689	-0.1923	2.33333	0.100928	2.15403	0.808665	1.19638	0.978763	1.65612	0.840407	1.09092	0.930294	1.00514	0.671322	0.928074	0.875209	0.506452	1.15041	0.840151	0.685889	0.560389	1.04141	4.99568e-05	0.79745	8.56419e-08	C
C	P20742	2	1, 3	PZP_HUMAN Pregnancy zone protein OS=Homo sapiens GN=PZP PE=1 SV=4			163760	11		19	42		86	-0.160785	0.707567			0.0224585	0.637303	-0.133377	-1.80927e-06			-1.40122	0.0387561	64	0.107699	0.894538	1.63305			1.01569	1.55542	0.911695	0.999999			0.378609	1.02723	1.01918	0.612351			0.37276	0.660419	0.000390817	0.666177	2.1396e-25	C
C	P69905	3	1, 2, 3	HBA_HUMAN Hemoglobin subunit alpha OS=Homo sapiens GN=HBA1 PE=1 SV=2			15247.9	3	3	8	15	17	68	-0.00660494	-0.262506	1.11231	0.0242655	1.17723	-1.17571	0.42541	-0.331286	-0.0674836	-0.795843	0.641398	-1.62033	33.3333	0.11747	0.995432	0.833639	2.16191	1.01696	2.26142	0.442667	1.34295	0.794828	0.954301	0.576006	1.55984	0.325262	1.34912	0.953444	0.441415	0.566399	0.689761	0.734779	0.00218609	0.789152	1.62198e-08	C
C	P02042	3	1, 2, 3	HBD_HUMAN Hemoglobin subunit delta OS=Homo sapiens GN=HBD PE=1 SV=2			16045.3	7	9	10	49	54	90	-0.0495874	-0.26174	1.20046	0.0166847	1.19465	-1.16556	0.369785	-0.219207	-0.0694561	-0.806314	0.688074	-1.67875	64.3333	0.132544	0.966213	0.834081	2.29813	1.01163	2.2889	0.44579	1.29216	0.859037	0.952997	0.571841	1.61113	0.312352	1.33735	1.02992	0.414683	0.565266	0.70389	0.70067	0.00400948	0.791963	2.88275e-08	C
C	P49913	3	1, 2, 3	CAMP_HUMAN Cathelicidin antimicrobial peptide OS=Homo sapiens GN=CAMP PE=1 SV=1			19289.2	3	2	3	6	3	7	-0.0820559	0.107051	0.144765	-0.200475	-0.555081	0.275181	-0.0761688	0.269869	0.149188	-0.134434	-0.527525	0.663978	5.33333	0.132734	0.94471	1.07702	1.10555	0.870264	0.680619	1.21015	0.948573	1.2057	1.10894	0.911027	0.693744	1.58445	1.00409	1.11947	1.00307	1.04684	1.01928	1.3093	0.000276494	1.08368	0.00205152	C
C	Q14520	3	1, 2, 3	HABP2_HUMAN Hyaluronan-binding protein 2 OS=Homo sapiens GN=HABP2 PE=1 SV=1			62630.4	19	15	16	150	77	123	0.032432	0.000654784	0.0696222	-0.1471	-0.0440911	-0.109327	-0.10051	0.0828079	0.138736	0.0261894	0.0826517	0.183091	116.667	0.135999	1.02273	1.00045	1.04944	0.903064	0.969901	0.92702	0.932703	1.05908	1.10094	1.01832	1.05896	1.13531	0.91197	1.0586	1.04907	1.12763	1.09183	1.22469	0.00186278	1.0773	0.00358288	C
C	P68871	3	1, 2, 3	HBB_HUMAN Hemoglobin subunit beta OS=Homo sapiens GN=HBB PE=1 SV=2			15988.3	13	11	14	83	79	155	-0.0400339	-0.26174	1.26453	0.043977	1.22225	-1.42509	0.398246	-0.281016	-0.0916222	-0.917305	0.69511	-1.71616	105.667	0.146791	0.972632	0.834081	2.40249	1.03095	2.33311	0.372397	1.3179	0.823011	0.938467	0.529497	1.61901	0.304357	1.35499	0.986728	0.390622	0.5136	0.693928	0.817293	0.006609	0.79286	3.45515e-08	C
C	P02747	3	1, 2, 3	C1QC_HUMAN Complement C1q subcomponent subunit C OS=Homo sapiens GN=C1QC PE=1 SV=3			25757.1	6	5	6	95	60	73	0.149824	-0.394169	-0.0784006	-0.090476	-0.0216323	0.0689004	-0.11784	0.135917	0.412523	0.312904	-0.0426606	0.235022	76	0.15431	1.10943	0.760928	0.947107	0.939213	0.985117	1.04892	0.921566	1.09879	1.33101	1.24221	0.970863	1.17692	0.830663	1.44402	1.40534	1.3226	0.98553	1.12204	0.00295064	1.18503	9.76566e-09	C
C	P07359	3	1, 2, 3	GP1BA_HUMAN Platelet glycoprotein Ib alpha chain OS=Homo sapiens GN=GP1BA PE=1 SV=1			68912	9	6	11	43	44	49	0.0410252	-0.293854	-0.181797	0.114031	-0.172354	0.179113	-0.0940438	0.100833	0.0140702	0.226687	-0.102217	0.194347	45.3333	0.194931	1.02884	0.81572	0.881604	1.08225	0.887394	1.13219	0.936893	1.07239	1.0098	1.17014	0.9316	1.14421	0.910626	1.31466	1.14541	1.08122	1.04982	1.01062	0.000657844	1.08539	0.00175761	C
C	P27918	3	1, 2, 3	PROP_HUMAN Properdin OS=Homo sapiens GN=CFP PE=1 SV=2			51242	13	9	8	67	56	96	0.195314	-0.792891	-0.0848961	-0.0191643	-0.282257	0.208717	-0.265372	0.155057	0.407736	0.214347	-0.14489	0.454435	73	0.216531	1.14497	0.577186	0.942852	0.986804	0.822304	1.15566	0.831984	1.11347	1.3266	1.16018	0.904448	1.37025	0.726641	1.92913	1.40701	1.17569	1.0999	1.18568	0.00142461	1.25401	1.04266e-13	C
C	Q02985	3	1, 2, 3	FHR3_HUMAN Complement factor H-related protein 3 OS=Homo sapiens GN=CFHR3 PE=1 SV=2			37298.7	7	6		156	105		0.0405678	-0.409032	0.205921	-0.269066			0.0550166	-0.129867	0.165987	-0.0166857			130.5	0.217734	1.02852	0.753128	1.15342	0.829857			1.03887	0.913916	1.12193	0.988501			1.01007	1.21349	0.972699	1.19117			0.00349878	1.09686	0.000594198	C
C	P02766	3	1, 2, 3	TTHY_HUMAN Transthyretin OS=Homo sapiens GN=TTR PE=1 SV=1			15877	6	7	5	41	27	24	0.202054	-0.449723	-0.136604	-0.171622	0.06758	-0.532183	-0.253517	0.0920955	0.109425	0.222407	0.0982767	-0.0096177	30.6667	0.226541	1.15033	0.732183	0.909658	0.887844	1.04796	0.691508	0.838849	1.06592	1.0788	1.16668	1.07049	0.993356	0.729222	1.45581	1.18594	1.31406	1.02151	1.43651	0.00193151	1.19051	4.27793e-09	C
C	Q9UHG3	3	1, 2, 3	PCYOX_HUMAN Prenylcysteine oxidase 1 OS=Homo sapiens GN=PCYOX1 PE=1 SV=3			56603.7	8	10	10	15	18	26	-0.00601852	0.268925	-0.318344	0.22061	-0.00634998	0.0948072	-0.0414914	0.344967	0.031104	0.178684	-0.0423894	0.32607	19.6667	0.237172	0.995837	1.20491	0.80199	1.16523	0.995608	1.06792	0.97165	1.27012	1.02179	1.13185	0.971045	1.25359	0.975712	1.05412	1.27407	0.971357	0.975329	1.17386	0.000347445	1.07074	0.0061707	C
C	Q08830	2	1, 2	FGL1_HUMAN Fibrinogen-like protein 1 OS=Homo sapiens GN=FGL1 PE=1 SV=3			36356.5	2	2		4	6		0.291101	-0.445454	0.103366	-0.183496			0.233621	-0.34091	0.175746	0.0816422			5	0.243058	1.22357	0.734353	1.07428	0.880567			1.17578	0.789543	1.12955	1.05822			0.960941	1.07516	1.05145	1.20175			0.000137527	1.07232	0.00542703	C
C	Q9Y646	3	1, 2, 3	CBPQ_HUMAN Carboxypeptidase Q OS=Homo sapiens GN=CPQ PE=1 SV=1			51854.5	2	1	2	4	2	5	-0.000674846	-0.376539	0.117499	-0.134889	0.0293766	-0.469573	0.0955552	-0.193994	0.195701	-0.345233	0.32453	-0.392784	3.66667	0.263244	0.999532	0.770283	1.08485	0.91074	1.02057	0.722178	1.06848	0.874182	1.14528	0.787181	1.25226	0.761658	1.06898	1.13488	1.0557	0.864331	1.22702	1.05467	7.07107e-05	1.0676	0.00792522	C
C	P02746	3	1, 2, 3	C1QB_HUMAN Complement C1q subcomponent subunit B OS=Homo sapiens GN=C1QB PE=1 SV=3			26704.5	10	10	10	157	86	108	0.344362	-0.431366	-0.231779	-0.0581566	-0.0948479	0.0158888	-0.332477	0.167825	0.464685	0.404972	0.0323368	0.2167	117	0.300296	1.26959	0.741559	0.851584	0.960491	0.936371	1.01107	0.794172	1.12336	1.38002	1.32406	1.02267	1.16207	0.625534	1.51487	1.62053	1.37853	1.09216	1.14934	0.00438129	1.23016	6.99397e-12	C
C	P02654	3	1, 2, 3	APOC1_HUMAN Apolipoprotein C-I OS=Homo sapiens GN=APOC1 PE=1 SV=1			9326.09	10	5	8	81	25	46	0.0573383	-0.241114	0.227469	-0.421003	-0.0964057	0.176081	0.0512321	-0.183376	0.462929	-0.362272	-0.270328	0.501766	50.6667	0.303958	1.04054	0.846092	1.17078	0.746905	0.93536	1.12981	1.03615	0.88064	1.37834	0.777938	0.829131	1.41595	0.995776	1.04083	1.17728	1.04155	0.886429	1.25326	0.00543279	1.06585	0.00907505	C
C	P35443	3	1, 2, 3	TSP4_HUMAN Thrombospondin-4 OS=Homo sapiens GN=THBS4 PE=1 SV=2			105802	6	4	5	14	14	12	0.108314	0.0611481	-0.163364	-0.051624	-0.0469841	-0.020473	-0.120961	0.191343	0.0216683	0.279449	0.101829	-0.0467937	13.3333	0.307141	1.07797	1.0433	0.892941	0.96485	0.967958	0.985909	0.919575	1.14183	1.01513	1.21373	1.07313	0.968085	0.853063	1.09444	1.13684	1.25795	1.10866	0.981921	0.000126022	1.07215	0.00550671	C
C	O15335	2	1, 3	CHAD_HUMAN Chondroadherin OS=Homo sapiens GN=CHAD PE=2 SV=2			40450.3	2		2	3		4	0.0924937	-0.174894			0.00249202	-0.058469	-0.067015	0.156414			0.0284723	0.128426	3.5	0.429609	1.06621	0.885833			1.00173	0.960283	0.954611	1.11451			1.01993	1.0931	0.89533	1.25815			1.01817	1.13831	8.65258e-05	1.07749	0.00352399	C
C	P02745	3	1, 2, 3	C1QA_HUMAN Complement C1q subcomponent subunit A OS=Homo sapiens GN=C1QA PE=1 SV=2			26000.2	8	6	5	46	35	33	0.304347	-0.426808	-0.204234	-0.0617802	-0.118898	0.0191699	-0.273522	0.158771	0.198796	0.327636	-0.0350271	-0.0745181	38	0.481861	1.23486	0.743906	0.868	0.958081	0.920891	1.01338	0.827297	1.11634	1.14774	1.25496	0.976013	0.949659	0.669952	1.50064	1.32228	1.30986	1.05986	0.937124	0.00146153	1.13329	1.08532e-05	C
C	P02775	3	1, 2, 3	CXCL7_HUMAN Platelet basic protein OS=Homo sapiens GN=PPBP PE=1 SV=3			13885.4	2	3	2	3	15	2	-0.0978562	-0.111514	-0.21456	0.203235	-0.169183	0.0809935	0.0769737	0.229481	0.0556652	-0.26896	-0.145446	0.163361	6.66667	0.580225	0.93442	0.925616	0.861809	1.15128	0.889346	1.05775	1.0548	1.17241	1.03934	0.829917	0.9041	1.11989	1.12883	1.26663	1.206	0.720867	1.01659	1.05875	0.00048012	1.06628	0.00878286	C
C	P05154	3	1, 2, 3	IPSP_HUMAN Plasma serine protease inhibitor OS=Homo sapiens GN=SERPINA5 PE=1 SV=3			45645.7	16	15	18	61	64	73	0.0288756	-0.162098	0.0865977	-0.160868	0.599747	-1.05886	0.783217	-0.385956	0.148199	-0.262151	0.534588	-1.06899	66	0.647414	1.02022	0.893725	1.06186	0.894487	1.51545	0.48001	1.72096	0.765272	1.10819	0.833844	1.44853	0.476653	1.68686	0.856273	1.04362	0.932203	0.95584	0.993008	0.00144592	1.07797	0.00338325	C
D	P03952	3	1, 2, 3	KLKB1_HUMAN Plasma kallikrein OS=Homo sapiens GN=KLKB1 PE=1 SV=1			71322.8	48	42	43	392	326	265	0.0170293	0.0389961	0.0431198	-0.0332658	-0.055346	0.0997431	0.0227027	-0.0738373	0.00293731	-0.11624	-0.1194	0.0351415	327.667	0.0147552	1.01187	1.0274	1.03034	0.977206	0.962364	1.07158	1.01586	0.950108	1.00204	0.922589	0.920571	1.02466	1.00394	0.92477	0.972532	0.944109	0.956573	0.956209	0.00459413	0.959689	0.373658	D
D	Q15848	3	1, 2, 3	ADIPO_HUMAN Adiponectin OS=Homo sapiens GN=ADIPOQ PE=1 SV=1			26397	7	3	9	28	17	52	-0.0907624	0.266266	-0.097208	0.00222626	-0.038051	-0.0267913	0.00480795	0.300955	0.0623929	0.0517387	-0.00801363	0.129868	32.3333	0.0151891	0.939026	1.20269	0.93484	1.00154	0.97397	0.981601	1.00334	1.23196	1.0442	1.03651	0.994461	1.09419	1.06849	1.02434	1.11698	1.03492	1.02104	1.1147	0.00122489	1.06341	0.0109363	D
D	P12110	3	1, 2, 3	CO6A2_HUMAN Collagen alpha-2(VI) chain OS=Homo sapiens GN=COL6A2 PE=1 SV=4			108512	1	3	3	1	3	8	0.0523103	-0.0711643	-0.00451885	-0.00723113	-0.00552438	0.0254586	-0.0287908	-0.0641197	-0.0522521	-0.0814046	-0.137605	-0.0445544	4	0.016002	1.03692	0.951869	0.996873	0.995	0.996178	1.0178	0.980242	0.956529	0.96443	0.945137	0.909027	0.969589	0.945336	1.00489	0.967455	0.949886	0.912515	0.952629	3.68623e-05	0.955453	0.354571	D
D	P0C0L5	3	1, 2, 3	CO4B_HUMAN Complement C4-B OS=Homo sapiens GN=C4B PE=1 SV=1	1200		192673	209	197	189	4627	3700	2977	-0.0284041	0.114064	0.0993931	-0.158942	-0.0853963	0.109693	-0.00648163	0.184666	0.12032	-0.156121	-0.0432578	0.154212	3768	0.0173289	0.980504	1.08227	1.07132	0.895682	0.942526	1.079	0.995517	1.13655	1.08698	0.897435	0.970461	1.11281	1.01531	1.05015	1.01461	1.00196	1.02964	1.03134	0.0195565	1.02384	0.12039	D
D	P33908	3	1, 2, 3	MA1A1_HUMAN Mannosyl-oligosaccharide 1,2-alpha-mannosidase IA OS=Homo sapiens GN=MAN1A1 PE=1 SV=3	1100		72922.3	11	10	11	33	46	39	0.0126489	-0.0524965	-0.0767456	0.0320163	-0.10743	0.12676	0.00668252	0.039858	0.0314073	0.0687354	-0.0132428	0.173141	39.3333	0.0179241	1.00881	0.964266	0.948194	1.02244	0.92824	1.09184	1.00464	1.02801	1.02201	1.0488	0.990863	1.12751	0.995873	1.06611	1.07785	1.02578	1.06746	1.03267	0.000539387	1.04429	0.0404496	D
D	Q13201	3	1, 2, 3	MMRN1_HUMAN Multimerin-1 OS=Homo sapiens GN=MMRN1 PE=1 SV=3	31100		138023	3	3	4	12	14	8	-0.116073	0.0354105	-0.0475659	-0.0392091	-0.0747048	-0.0889175	0.0541124	0.185074	0.0108322	0.0601204	-0.035557	-0.077087	11.3333	0.0185682	0.922696	1.02485	0.967567	0.973188	0.949536	0.940228	1.03822	1.13688	1.00754	1.04255	0.975655	0.94797	1.1252	1.10931	1.04131	1.07128	1.02751	1.00823	8.21117e-05	1.06381	0.0106132	D
D	Q9NQ79	3	1, 2, 3	CRAC1_HUMAN Cartilage acidic protein 1 OS=Homo sapiens GN=CRTAC1 PE=1 SV=2			71375.8	14	9	11	57	38	68	-0.0307038	0.256159	0.0297038	0.00995981	0.0353847	0.0266223	-0.0362913	0.0532316	-0.120885	-0.0686423	-0.0679153	-0.0231451	54.3333	0.0190894	0.978943	1.1943	1.0208	1.00693	1.02483	1.01862	0.975159	1.03759	0.919623	0.953535	0.954016	0.984085	0.996135	0.868786	0.900883	0.946975	0.930901	0.966092	0.000761229	0.934962	0.219778	D
D	O00391	3	1, 2, 3	QSOX1_HUMAN Sulfhydryl oxidase 1 OS=Homo sapiens GN=QSOX1 PE=1 SV=3	2000		82525.5	27	28	31	115	128	135	-0.0359128	-0.0236191	-0.0130435	0.0223443	-0.00773231	-0.203159	0.0268696	0.0528135	-0.0150687	0.0349792	0.0764033	-0.143836	126	0.0193018	0.975414	0.983762	0.991	1.01561	0.994655	0.868646	1.0188	1.03729	0.98961	1.02454	1.05439	0.905109	1.04448	1.05441	0.998597	1.0088	1.06005	1.04198	0.0015268	1.03472	0.0701976	D
D	P0C0L4	3	1, 2, 3	CO4A_HUMAN Complement C4-A OS=Homo sapiens GN=C4A PE=1 SV=1	1200		192650	208	192	189	4612	3680	2970	-0.0284041	0.114064	0.0993931	-0.158942	-0.0853963	0.102722	-0.00648163	0.190188	0.12032	-0.159025	-0.0432578	0.16454	3754	0.0239132	0.980504	1.08227	1.07132	0.895682	0.942526	1.0738	0.995517	1.14091	1.08698	0.89563	0.970461	1.12081	1.01531	1.05418	1.01461	0.999943	1.02964	1.04378	0.0194861	1.02624	0.107714	D
D	P60709, P63261	2	1, 2	ACTB_HUMAN Actin, cytoplasmic 1 OS=Homo sapiens GN=ACTB PE=1 SV=1	2000000		41709.7	18	17	13	77	51	46	-0.00145539	0.0970414	-0.0167247	0.207818	0.0453599	-0.0825414	-0.0284737	0.0115826	-0.11846	-0.0207219	0.025083	-0.219962	58	0.0246976	0.998992	1.06958	0.988474	1.15494	1.03194	0.944393	0.980457	1.00806	0.92117	0.985739	1.01754	0.858588	0.981447	0.942485	0.931911	0.853499	0.986043	0.909143	0.00139056	0.934088	0.213517	D
D	Q04756	3	1, 2, 3	HGFA_HUMAN Hepatocyte growth factor activator OS=Homo sapiens GN=HGFAC PE=1 SV=1			70636.1	20	23	24	83	92	109	-0.0351456	0.135645	-0.0523513	0.0171595	-0.17723	0.184858	-0.0283245	0.144124	0.00739729	0.126869	-0.11885	0.29429	94.6667	0.0251669	0.975933	1.09858	0.964363	1.01197	0.8844	1.13671	0.980558	1.10506	1.00514	1.09192	0.920922	1.22628	1.00474	1.00589	1.04228	1.07901	1.0413	1.0788	0.0013402	1.042	0.0464374	D
D	P07358	3	1, 2, 3	CO8B_HUMAN Complement component C8 beta chain OS=Homo sapiens GN=C8B PE=1 SV=3			67003.5	41	38	30	421	288	238	-0.0271524	0.161594	0.0102796	-0.0535711	0.177864	-0.480855	-0.00852811	0.156131	0.0444018	-0.026833	0.236931	-0.419758	315.667	0.0257507	0.981355	1.11852	1.00715	0.963548	1.13121	0.716553	0.994106	1.1143	1.03126	0.981573	1.17848	0.74755	1.01299	0.996221	1.02393	1.01871	1.04179	1.04326	0.0047112	1.02282	0.126008	D
D	P35858	3	1, 2, 3	ALS_HUMAN Insulin-like growth factor-binding protein complex acid labile subunit OS=Homo sapiens GN=IGFALS PE=1 SV=1	1100		65993.8	33	32	29	437	413	338	0.0460264	-0.218642	-0.00117109	-0.0217612	0.161553	-0.478958	0.0801482	-0.169708	0.00703744	-0.00876464	0.219804	-0.376954	396	0.0258038	1.03242	0.859374	0.999189	0.985029	1.11849	0.717496	1.05713	0.889023	1.00489	0.993943	1.16458	0.770062	1.02393	1.0345	1.00571	1.00905	1.0412	1.07326	0.00600056	1.03128	0.0841087	D
D	Q6UY14	3	1, 2, 3	ATL4_HUMAN ADAMTS-like protein 4 OS=Homo sapiens GN=ADAMTSL4 PE=1 SV=2			116471	6	2	6	11	5	16	-0.0296474	0.234177	0.0870437	0.0200733	-0.161036	0.234851	-0.0372253	0.131306	0.0162801	0.0299338	-0.234249	0.143854	10.6667	0.0310589	0.97966	1.17624	1.06219	1.01401	0.894383	1.17679	0.974527	1.09528	1.01135	1.02097	0.850128	1.10485	0.994761	0.931178	0.952134	1.00686	0.950519	0.938874	9.15825e-05	0.962387	0.383246	D
D	Q13740	3	1, 2, 3	CD166_HUMAN CD166 antigen OS=Homo sapiens GN=ALCAM PE=1 SV=2	650		65061.1	5	3	5	9	6	13	-0.0944091	-0.124045	-0.0554017	0.0684515	-0.0402985	0.0583366	-0.00792637	-0.0403073	-0.054732	0.149286	0.00408542	0.0569416	9.33333	0.0332306	0.936656	0.917611	0.962326	1.04859	0.972454	1.04126	0.994521	0.972448	0.962773	1.10902	1.00284	1.04026	1.06178	1.05976	1.00046	1.05763	1.03124	0.999034	0.000143455	1.03498	0.0691943	D
D	Q86VB7	3	1, 2, 3	C163A_HUMAN Scavenger receptor cysteine-rich type 1 protein M130 OS=Homo sapiens GN=CD163 PE=1 SV=2			125369	10	7	14	23	19	47	-0.053633	0.192606	-0.0688284	0.0304774	-0.0741553	0.0490252	-0.0497298	0.208315	-0.0134007	0.167764	-0.0274386	0.163524	29.6667	0.0354189	0.963507	1.14283	0.953412	1.02135	0.949898	1.03457	0.966117	1.15534	0.990754	1.12332	0.981161	1.12002	1.00271	1.01095	1.03917	1.09983	1.03291	1.0826	0.000236634	1.04469	0.039457	D
D	P62736, P63267, P68032, P68133	1	2	ACTA_HUMAN Actin, aortic smooth muscle OS=Homo sapiens GN=ACTA2 PE=1 SV=1	2000000		41981.8		11	10		39	41			-0.00722007	0.20838	0.0458606	-0.114679			-0.13303	0.0835121	0.0348305	-0.233911	40	0.042824			0.995008	1.15539	1.0323	0.923588			0.911914	1.05959	1.02444	0.850327			0.916489	0.917088	0.992384	0.920677	0.000952794	0.93666	0.232001	D
D	P13591	3	1, 2, 3	NCAM1_HUMAN Neural cell adhesion molecule 1 OS=Homo sapiens GN=NCAM1 PE=1 SV=3			94515.1	13	9	13	26	22	28	-0.0565535	0.207699	-0.0740268	-0.00489718	0.0471119	-0.200447	-0.073155	0.264717	0.00561676	0.0875676	0.0739547	-0.175976	25.3333	0.0443483	0.961558	1.15485	0.949983	0.996611	1.03319	0.870281	0.950557	1.2014	1.0039	1.06258	1.0526	0.885168	0.988559	1.04031	1.05676	1.06619	1.01878	1.01711	0.000268035	1.03128	0.0840727	D
D	O14786	3	1, 2, 3	NRP1_HUMAN Neuropilin-1 OS=Homo sapiens GN=NRP1 PE=1 SV=3			103069	10	8	11	28	23	36	-0.0308635	0.30421	-0.100541	0.0528392	0.0569558	-0.316721	-0.0409286	0.411509	0.0061897	0.0696687	0.0741552	-0.201974	29	0.0516063	0.978834	1.23474	0.932683	1.0373	1.04027	0.802893	0.972029	1.33008	1.0043	1.04948	1.05274	0.86936	0.993048	1.07721	1.07679	1.01173	1.01199	1.08278	0.000281366	1.04226	0.0457388	D
D	P22897	3	1, 2, 3	MRC1_HUMAN Macrophage mannose receptor 1 OS=Homo sapiens GN=MRC1 PE=1 SV=1			165905	3	2	3	4	3	5	-0.0230319	0.0508244	-0.000639781	-0.0700182	0.00116713	0.0542317	-0.00719996	0.132852	0.150545	-0.0504704	0.0455146	0.0676692	4	0.0568933	0.984162	1.03586	0.999557	0.952626	1.00081	1.03831	0.995022	1.09646	1.10999	0.965621	1.03205	1.04802	1.01103	1.0585	1.11048	1.01364	1.03122	1.00936	2.41102e-05	1.03904	0.0552145	D
D	Q13822	3	1, 2, 3	ENPP2_HUMAN Ectonucleotide pyrophosphatase/phosphodiesterase family member 2 OS=Homo sapiens GN=ENPP2 PE=1 SV=3			98929.6	10	8	14	22	18	37	-0.022647	0.0382013	-0.0560452	0.0596899	0.0415908	-0.0617232	0.0110741	0.127102	-0.0870345	0.188926	0.0726153	0.0563981	25.6667	0.056982	0.984425	1.02683	0.961897	1.04224	1.02925	0.958119	1.00771	1.0921	0.941456	1.13991	1.05162	1.03987	1.02365	1.06356	0.978749	1.09371	1.02174	1.08532	0.000259444	1.04446	0.0400433	D
D	Q13449	2	2, 3	LSAMP_HUMAN Limbic system-associated membrane protein OS=Homo sapiens GN=LSAMP PE=1 SV=2			37370.2		2	2		4	8			-0.0410555	0.00596769	0.0130673	-0.214849			-0.00489458	0.151713	0.0510061	-0.091275	6	0.0572971			0.971944	1.00415	1.0091	0.861636			0.996613	1.11089	1.03599	0.938693			1.02538	1.1063	1.02665	1.08943	0.000160556	1.06194	0.0122089	D
D	P07357	3	1, 2, 3	CO8A_HUMAN Complement component C8 alpha chain OS=Homo sapiens GN=C8A PE=1 SV=2			65121	30	24	23	308	222	210	-0.0366139	-0.0383389	0.0813144	-0.10192	0.155551	-0.478718	-0.00934989	0.0619223	0.0698196	-0.0972439	0.237538	-0.411949	246.667	0.0574811	0.97494	0.973775	1.05798	0.931792	1.11385	0.717615	0.99354	1.04386	1.04959	0.934817	1.17898	0.751607	1.01908	1.07197	0.992064	1.00325	1.05847	1.04737	0.00378782	1.03203	0.0808937	D
D	Q7Z7M0	3	1, 2, 3	MEGF8_HUMAN Multiple epidermal growth factor-like domains protein 8 OS=Homo sapiens GN=MEGF8 PE=1 SV=2			302901	7	5	13	12	8	22	0.115254	-0.00653842	0.0226023	-0.0495676	0.0442265	-0.0409628	0.115171	-0.100725	0.0217715	-0.0809649	-0.00222272	-0.0754874	14	0.0587712	1.08317	0.995478	1.01579	0.966226	1.03113	0.972006	1.0831	0.932564	1.01521	0.945425	0.998461	0.949021	0.999942	0.9368	0.999424	0.978472	0.968317	0.976353	4.62196e-05	0.976552	0.395823	D
D	P43121	3	1, 2, 3	MUC18_HUMAN Cell surface glycoprotein MUC18 OS=Homo sapiens GN=MCAM PE=1 SV=2			71562.6	6	6	9	16	16	22	-0.0414683	0.225505	-0.0817813	-0.00231836	-0.0112026	-0.16338	-0.0387422	0.216382	-0.00694123	0.156532	0.0879017	-0.119285	18	0.0614127	0.971666	1.16919	0.94489	0.998394	0.992265	0.892931	0.973503	1.16182	0.9952	1.1146	1.06282	0.920644	1.00189	0.993696	1.05324	1.1164	1.07111	1.03104	0.000251528	1.04456	0.0397804	D
D	O95497	3	1, 2, 3	VNN1_HUMAN Pantetheinase OS=Homo sapiens GN=VNN1 PE=1 SV=2			56975.1	8	4	5	23	5	11	-0.0822499	0.162175	-0.0766283	0.0418146	0.040112	-0.250375	0.0282614	0.170689	0.0934392	0.151913	0.0179348	-0.203888	13	0.0621236	0.944583	1.11897	0.948271	1.02941	1.02819	0.840678	1.01978	1.1256	1.06691	1.11104	1.01251	0.868208	1.07961	1.00592	1.12511	1.0793	0.984746	1.03275	0.00022817	1.05124	0.0259476	D
D	P01034	3	1, 2, 3	CYTC_HUMAN Cystatin-C OS=Homo sapiens GN=CST3 PE=1 SV=1			15789.1	5	6	5	25	22	24	-0.0424029	0.00650513	0.0500305	-0.0573519	-0.0324424	-0.128335	-0.0549947	0.0194028	0.0936544	-0.0294477	0.087258	-0.0319435	23.6667	0.067854	0.971036	1.00452	1.03529	0.961026	0.977764	0.914887	0.962598	1.01354	1.06707	0.979795	1.06235	0.978102	0.99131	1.00898	1.0307	1.01953	1.08651	1.0691	0.00149893	1.03435	0.0715839	D
D	Q96PD5	3	1, 2, 3	PGRP2_HUMAN N-acetylmuramoyl-L-alanine amidase OS=Homo sapiens GN=PGLYRP2 PE=1 SV=1			62177.9	35	43	34	337	406	346	-0.0139828	-0.114061	-0.00769757	0.0130336	-0.0334663	0.0901511	0.0131979	-0.000769984	-0.0123206	0.0825387	-0.00652459	0.101606	363	0.0699989	0.990355	0.923984	0.994679	1.00908	0.97707	1.06448	1.00919	0.999466	0.991496	1.05888	0.995488	1.07297	1.01902	1.08169	0.996801	1.04936	1.01885	1.00797	0.00583809	1.02895	0.0945421	D
D	P62158	3	1, 2, 3	CALM_HUMAN Calmodulin OS=Homo sapiens GN=CALM1 PE=1 SV=2			16826.8	2	2	2	3	2	2	0.0345945	-0.158956	0.0778044	0.316757	0.102253	0.0132663	0.153161	-0.249324	-0.276811	-0.0156207	-0.0613134	-0.131496	2.33333	0.0717662	1.02427	0.895673	1.05541	1.24553	1.07345	1.00924	1.112	0.84129	0.825414	0.989231	0.958391	0.912884	1.08566	0.939283	0.782078	0.794227	0.892815	0.904528	0.000138667	0.899765	0.0382722	D
D	P01033	3	1, 2, 3	TIMP1_HUMAN Metalloproteinase inhibitor 1 OS=Homo sapiens GN=TIMP1 PE=1 SV=1			23155.5	4	5	5	4	9	7	-0.00114521	0.133551	-0.111724	0.131959	0.0178813	-0.297667	-0.0306988	0.19748	-0.0411408	0.14365	0.0771024	-0.152692	6.66667	0.077379	0.999207	1.09699	0.925481	1.09578	1.01247	0.813567	0.978946	1.14669	0.971886	1.1047	1.0549	0.89957	0.979723	1.04531	1.05014	1.00814	1.0419	1.10571	0.000287908	1.03849	0.0569801	D
D	P22352	3	1, 2, 3	GPX3_HUMAN Glutathione peroxidase 3 OS=Homo sapiens GN=GPX3 PE=1 SV=2			25536.9	7	8	7	43	53	60	-0.0747106	0.383295	-0.119487	0.379728	-0.0233477	0.0166813	-0.047615	0.230102	-0.135009	0.289384	-0.0981839	-0.018289	52	0.0782737	0.949533	1.30432	0.920515	1.3011	0.983947	1.01163	0.967534	1.17292	0.910664	1.22212	0.934208	0.987403	1.01896	0.899258	0.989298	0.939299	0.94945	0.976052	0.00203627	0.962053	0.382172	D
D	P08185	3	1, 2, 3	CBG_HUMAN Corticosteroid-binding globulin OS=Homo sapiens GN=SERPINA6 PE=1 SV=1			45111.9	28	24	27	366	254	407	-0.0326812	0.292763	-0.0517438	0.0890839	-0.0675848	0.135327	-0.0343623	0.185973	-0.0561155	0.00987332	-0.132311	0.137857	342.333	0.0790197	0.977602	1.22498	0.964769	1.06369	0.954234	1.09834	0.976463	1.13758	0.96185	1.00687	0.912369	1.10027	0.998835	0.928652	0.996974	0.946575	0.956127	1.00176	0.00758854	0.971487	0.398861	D
D	P54764	3	1, 2, 3	EPHA4_HUMAN Ephrin type-A receptor 4 OS=Homo sapiens GN=EPHA4 PE=1 SV=1			109790	2	1	2	2	1	3	-0.00334989	0.0526522	-0.0196535	0.00215782	-0.111835	0.105925	-0.0111777	0.114552	0.0565232	0.0940081	-0.140455	0.176796	2	0.081782	0.997681	1.03717	0.98647	1.0015	0.92541	1.07618	0.992282	1.08264	1.03996	1.06733	0.907233	1.13037	0.994589	1.04384	1.05422	1.06574	0.980358	1.05035	1.82167e-05	1.03152	0.0830815	D
D	P05156	3	1, 2, 3	CFAI_HUMAN Complement factor I OS=Homo sapiens GN=CFI PE=1 SV=2			65706.6	43	37	37	385	294	297	-0.0409586	0.231856	0.0904062	-0.160757	0.00437893	0.00966875	-0.052352	0.226167	0.14628	-0.0799919	0.0380245	0.0443405	325.333	0.0823594	0.972009	1.17435	1.06467	0.894556	1.00304	1.00672	0.964363	1.16972	1.10671	0.946063	1.02671	1.03121	0.992134	0.996064	1.03949	1.05758	1.0236	1.02432	0.0049513	1.0222	0.129504	D
D	P04196	3	1, 2, 3	HRG_HUMAN Histidine-rich glycoprotein OS=Homo sapiens GN=HRG PE=1 SV=1			59540.9	30	37	33	674	554	507	0.0519453	-0.0277061	0.0105747	0.0731846	-0.123105	0.176472	-0.088739	0.0486123	-0.0815355	-0.0135592	-0.200293	0.110721	578.333	0.0849718	1.03666	0.980979	1.00736	1.05204	0.918209	1.13012	0.940344	1.03427	0.945051	0.990645	0.870374	1.07977	0.907089	1.05432	0.93815	0.941646	0.947903	0.955448	0.00971322	0.957427	0.364043	D
D	P55285	3	1, 2, 3	CADH6_HUMAN Cadherin-6 OS=Homo sapiens GN=CDH6 PE=1 SV=1			88254.2	2	3	2	4	4	5	0.0217365	-0.00199631	0.00638567	0.0258571	0.0573022	-0.097737	-0.045582	0.0429489	-0.0691251	-0.115922	-0.0073975	-0.118911	4.33333	0.0855772	1.01518	0.998617	1.00444	1.01808	1.04052	0.934498	0.968899	1.03022	0.953216	0.922792	0.994886	0.920883	0.95441	1.03164	0.949006	0.906401	0.956144	0.985431	4.91006e-05	0.963839	0.387507	D
D	O95445	3	1, 2, 3	APOM_HUMAN Apolipoprotein M OS=Homo sapiens GN=APOM PE=1 SV=2			21239.4	11	11	11	93	89	96	0.0147457	-0.0647509	0.510974	-0.503037	-0.618207	0.478759	-0.0133964	-0.0566215	0.364188	-0.861604	-0.944891	0.472136	92.6667	0.0859085	1.01027	0.95611	1.42501	0.70562	0.65148	1.39354	0.990757	0.961513	1.28716	0.55034	0.519469	1.38716	0.980682	1.00565	0.90326	0.779939	0.797367	0.99542	0.00436295	0.910387	0.0738167	D
D	Q9H8L6	3	1, 2, 3	MMRN2_HUMAN Multimerin-2 OS=Homo sapiens GN=MMRN2 PE=1 SV=2			104344	2	2	1	3	2	2	0.0556161	0.209033	0.0475869	0.0470601	0.0782112	-0.0910175	-0.03891	0.179505	-0.0853096	-0.20932	0.00725167	-0.0428349	2.33333	0.0861014	1.0393	1.15591	1.03353	1.03316	1.05571	0.93886	0.97339	1.1325	0.942582	0.864945	1.00504	0.970746	0.93658	0.979741	0.911999	0.837186	0.952005	1.03396	2.2362e-05	0.941912	0.269712	D
D	P19827	3	1, 2, 3	ITIH1_HUMAN Inter-alpha-trypsin inhibitor heavy chain H1 OS=Homo sapiens GN=ITIH1 PE=1 SV=3			101326	87	91	82	2229	1658	1204	-0.0110802	-0.169616	0.0119564	-0.0506754	0.0471364	-0.175903	0.0690719	-0.122118	0.0262348	-0.0518696	0.0504001	-0.157566	1697	0.0864062	0.992349	0.889079	1.00832	0.965484	1.03321	0.885213	1.04904	0.918838	1.01835	0.964685	1.03555	0.896536	1.05713	1.03347	1.00995	0.999173	1.00226	1.01279	0.016748	1.01913	0.147602	D
D	P24043	3	1, 2, 3	LAMA2_HUMAN Laminin subunit alpha-2 OS=Homo sapiens GN=LAMA2 PE=1 SV=4			343684	3	2	6	4	2	11	0.00612747	-0.0292513	-0.121002	0.0512583	-0.0335262	-0.0679897	-0.0765667	0.151451	0.0357323	0.118462	0.0197445	0.0376587	5.66667	0.0906833	1.00426	0.979929	0.919549	1.03617	0.977029	0.953966	0.948312	1.11069	1.02508	1.08558	1.01378	1.02645	0.944293	1.13344	1.11476	1.04768	1.03761	1.07598	1.6488e-05	1.05896	0.0151876	D
D	P26038	2	1, 3	MOES_HUMAN Moesin OS=Homo sapiens GN=MSN PE=1 SV=3			67777.8	3		3	6		4	0.0158106	0.0399676			0.0894986	0.0266814	-0.00199586	0.0217275			-0.0186564	-0.0410768	5	0.0933372	1.01102	1.02809			1.064	1.01867	0.998618	1.01517			0.987152	0.971929	0.987733	0.987437			0.927774	0.954119	7.37705e-05	0.964266	0.388635	D
D	P26927	3	1, 2, 3	HGFL_HUMAN Hepatocyte growth factor-like protein OS=Homo sapiens GN=MST1 PE=1 SV=2			80267.5	22	21	22	122	94	117	0.0336333	-0.0869697	0.119962	-0.233073	-0.101913	0.0784954	-0.0126754	-0.0726962	0.189202	-0.167444	-0.00903869	0.136718	111	0.0949794	1.02359	0.941498	1.08671	0.85082	0.931797	1.05592	0.991253	0.950859	1.14013	0.890419	0.993754	1.0994	0.968411	1.00994	1.04916	1.04654	1.06649	1.04118	0.00138288	1.03029	0.0884306	D
D	P19022	3	1, 2, 3	CADH2_HUMAN Cadherin-2 OS=Homo sapiens GN=CDH2 PE=1 SV=4			99747.3	4	3	4	6	9	8	-0.00906512	-0.0415253	0.106847	-0.026329	0.0955103	0.0123067	-0.0289577	-0.00647577	0.00341051	-0.0730328	0.0575355	-0.149482	7.66667	0.102505	0.993736	0.971627	1.07687	0.981916	1.06844	1.00857	0.980128	0.995521	1.00237	0.950638	1.04069	0.901574	0.986306	1.02459	0.930813	0.968146	0.974021	0.893916	7.68609e-05	0.962966	0.38502	D
D	Q9NZK5	3	1, 2, 3	CECR1_HUMAN Adenosine deaminase CECR1 OS=Homo sapiens GN=CECR1 PE=1 SV=2			58895.2	4	4	6	5	9	11	-0.0804293	0.415995	-0.0773388	0.314018	-0.274237	0.310873	-0.0867728	0.339626	-0.0572592	-0.0076956	-0.592056	0.262529	8.33333	0.104041	0.945776	1.33422	0.947804	1.24317	0.826887	1.24046	0.941627	1.26543	0.961088	0.99468	0.663397	1.19958	0.995613	0.948442	1.01402	0.800119	0.802282	0.967045	0.000141494	0.921253	0.128526	D
D	P06702	3	1, 2, 3	S10A9_HUMAN Protein S100-A9 OS=Homo sapiens GN=S100A9 PE=1 SV=1			13233.5	6	2	4	20	7	10	-0.000761796	0.303479	0.329554	-0.469913	-0.56223	0.438108	-0.133122	0.292357	0.322673	-0.605094	-0.536865	0.185498	12.3333	0.106233	0.999472	1.23412	1.25663	0.722008	0.677255	1.35483	0.911856	1.22464	1.25065	0.657428	0.689267	1.13721	0.912338	0.99232	0.995241	0.910555	1.01774	0.839377	0.000931978	0.944595	0.288468	D
D	P09871	3	1, 2, 3	C1S_HUMAN Complement C1s subcomponent OS=Homo sapiens GN=C1S PE=1 SV=1			76634.8	42	42	40	369	341	370	0.0555322	-0.243051	-0.028563	-0.040053	-0.0248639	0.0337	-0.0280477	-0.041118	0.0708195	0.101492	0.0473073	0.0711163	360	0.107163	1.03924	0.844957	0.980396	0.972619	0.982913	1.02363	0.980747	0.971901	1.05031	1.07288	1.03333	1.05053	0.943713	1.15024	1.07131	1.10309	1.0513	1.02627	0.0046976	1.05765	0.01668	D
D	P15291	3	1, 2, 3	B4GT1_HUMAN Beta-1,4-galactosyltransferase 1 OS=Homo sapiens GN=B4GALT1 PE=1 SV=5			43892.3	2	2	2	2	2	2	-0.0241354	0.0253194	0.0068018	0.0141396	0.0534283	0.051525	0.00549919	-0.0211949	-0.128707	-0.0849912	-0.029983	0.071839	2	0.111239	0.98341	1.0177	1.00473	1.00985	1.03773	1.03636	1.00382	0.985416	0.914651	0.94279	0.979432	1.05106	1.02075	0.968273	0.910349	0.933595	0.943823	1.01418	4.5566e-05	0.965162	0.390821	D
D	P02743	3	1, 2, 3	SAMP_HUMAN Serum amyloid P-component OS=Homo sapiens GN=APCS PE=1 SV=2			25371.1	21	19	19	347	261	245	0.0658247	-0.140172	0.194985	-0.289004	-0.14045	0.228223	0.0768953	-0.159815	0.219659	-0.559304	-0.409328	0.112549	284.333	0.112361	1.04668	0.907411	1.14471	0.818467	0.907236	1.17139	1.05475	0.89514	1.16446	0.678629	0.752974	1.08114	1.0077	0.986477	1.01725	0.829147	0.829965	0.922951	0.011207	0.932249	0.200449	D
D	P55056	3	1, 2, 3	APOC4_HUMAN Apolipoprotein C-IV OS=Homo sapiens GN=APOC4 PE=1 SV=1			14543.5	10	5	4	56	25	13	0.0838774	-0.15554	0.401861	-0.698779	-0.143225	0.174595	0.0557402	-0.132746	0.330495	-0.847947	-0.527903	0.124826	31.3333	0.123924	1.05986	0.897796	1.32121	0.616093	0.905493	1.12865	1.03939	0.912094	1.25745	0.555575	0.693562	1.09038	0.980686	1.01592	0.951737	0.90177	0.76595	0.966091	0.00215446	0.93036	0.187241	D
D	P55058	3	1, 2, 3	PLTP_HUMAN Phospholipid transfer protein OS=Homo sapiens GN=PLTP PE=1 SV=1			54704.5	7	4	5	18	9	12	0.052144	-0.167178	0.0694692	0.101119	0.0819541	-0.175242	0.0561705	-0.144031	-0.165368	-0.127333	-0.00157026	-0.184373	13	0.124136	1.0368	0.890583	1.04933	1.0726	1.05845	0.885619	1.0397	0.904987	0.891701	0.915523	0.998912	0.880032	1.00279	1.01617	0.849781	0.853551	0.943749	0.993691	0.00023764	0.94329	0.279417	D
D	Q9UBQ6	3	1, 2, 3	EXTL2_HUMAN Exostosin-like 2 OS=Homo sapiens GN=EXTL2 PE=1 SV=1			37441.3	1	3	3	2	5	5	-0.0237964	0.164711	-0.0696569	0.0782107	-0.0939804	-0.011269	-0.0186731	0.186946	-0.0508184	0.153163	0.0903571	-0.00400056	4	0.126054	0.983641	1.12094	0.952865	1.05571	0.936934	0.992219	0.98714	1.13835	0.965389	1.112	1.06463	0.997231	1.00356	1.01553	1.01314	1.05333	1.1363	1.00505	0.000106834	1.03782	0.0591801	D
D	P10909	3	1, 2, 3	CLUS_HUMAN Clusterin OS=Homo sapiens GN=CLU PE=1 SV=1			52461	30	24	25	531	336	394	0.0129509	0.0227848	0.0819247	0.0767942	-0.028249	0.0732537	-0.0313535	0.0409691	-0.101729	-0.114443	-0.0116525	0.0439072	420.333	0.13578	1.00902	1.01592	1.05843	1.05467	0.98061	1.05209	0.978502	1.0288	0.931915	0.923739	0.991956	1.0309	0.969757	1.01268	0.88047	0.875854	1.01157	0.979864	0.0080123	0.955033	0.352437	D
D	P00736	3	1, 2, 3	C1R_HUMAN Complement C1r subcomponent OS=Homo sapiens GN=C1R PE=1 SV=2			80066.8	45	49	37	454	320	341	0.0549203	-0.29595	-0.0148486	-0.0400607	-0.0082753	0.0274875	-0.00206143	-0.0553366	0.0467809	0.0959523	0.0286632	0.0541654	371.667	0.136592	1.0388	0.814536	0.98976	0.972614	0.99428	1.01924	0.998572	0.96237	1.03296	1.06877	1.02007	1.03826	0.961273	1.18149	1.04364	1.09886	1.02593	1.01866	0.00464196	1.05498	0.020129	D
D	P33151	3	1, 2, 3	CADH5_HUMAN Cadherin-5 OS=Homo sapiens GN=CDH5 PE=1 SV=5			87474	8	9	10	30	25	40	0.089407	-0.090969	0.0226409	-0.00165654	0.0386118	-0.195262	0.0213747	-0.124952	-0.0391324	-0.00948438	0.031267	-0.170498	31.6667	0.137947	1.06393	0.938892	1.01582	0.998852	1.02713	0.873414	1.01493	0.917035	0.97324	0.993447	1.02191	0.888536	0.953938	0.97672	0.958086	0.994589	0.994922	1.01731	0.000362012	0.982595	0.381633	D
D	O75882	3	1, 2, 3	ATRN_HUMAN Attractin OS=Homo sapiens GN=ATRN PE=1 SV=2			158432	31	22	24	159	114	116	-0.034415	0.0832846	-0.0207633	0.032284	0.0696199	-0.0987832	0.00251357	-0.0210773	-0.0643776	0.0449723	0.00256242	-0.161621	129.667	0.139441	0.976428	1.05943	0.985711	1.02263	1.04944	0.93382	1.00174	0.985497	0.956358	1.03166	1.00178	0.89402	1.02593	0.930216	0.970221	1.00883	0.954583	0.957379	0.000818435	0.974527	0.398041	D
D	P04275	3	1, 2, 3	VWF_HUMAN von Willebrand factor OS=Homo sapiens GN=VWF PE=1 SV=4			309058	21	15	18	48	45	44	0.0338258	-0.20106	0.00882031	-0.0108666	0.0635191	-0.111435	0.0384183	-0.222572	-0.0476767	0.0110035	0.0351499	-0.164888	45.6667	0.1409	1.02372	0.869911	1.00613	0.992496	1.04501	0.925667	1.02699	0.857036	0.967493	1.00766	1.02466	0.891998	1.00319	0.9852	0.961596	1.01527	0.980528	0.963627	0.000147761	0.984902	0.373443	D
D	O43866	3	1, 2, 3	CD5L_HUMAN CD5 antigen-like OS=Homo sapiens GN=CD5L PE=1 SV=1			38062.9	6	8	7	15	23	27	0.0828165	-0.119614	0.259392	-0.285901	-0.224835	0.27288	0.0678394	-0.166392	0.196148	-0.218983	-0.416963	0.140474	21.6667	0.144878	1.05908	0.920434	1.19697	0.820229	0.855693	1.20822	1.04815	0.891068	1.14564	0.859171	0.748999	1.10227	0.989672	0.968096	0.957109	1.04748	0.875313	0.912308	0.000569233	0.958329	0.368045	D
D	P80108	3	1, 2, 3	PHLD_HUMAN Phosphatidylinositol-glycan-specific phospholipase D OS=Homo sapiens GN=GPLD1 PE=1 SV=3			92278	26	25	22	250	223	134	0.220828	-0.261904	-0.0626243	0.167886	0.160872	-0.345798	0.242853	-0.344387	-0.101356	0.155778	0.167637	-0.427085	202.333	0.147847	1.1654	0.833987	0.957521	1.12341	1.11796	0.786873	1.18333	0.787643	0.932156	1.11402	1.12322	0.743763	1.01538	0.944431	0.97351	0.991642	1.0047	0.945214	0.00219265	0.979147	0.391079	D
D	P09960	3	1, 2, 3	LKHA4_HUMAN Leukotriene A-4 hydrolase OS=Homo sapiens GN=LTA4H PE=1 SV=2			69241.2	4	8	3	4	12	5	0.0239537	0.0423932	0.28865	-0.340221	0.0166036	-0.00605006	-0.0164403	-0.0255033	0.225902	-0.288466	0.00491648	-0.164995	7	0.149964	1.01674	1.02982	1.2215	0.78992	1.01158	0.995815	0.988669	0.982478	1.16951	0.818772	1.00341	0.891932	0.972389	0.954028	0.957439	1.03652	0.991932	0.89568	0.000101096	0.967999	0.396045	D
D	Q15113	3	1, 2, 3	PCOC1_HUMAN Procollagen C-endopeptidase enhancer 1 OS=Homo sapiens GN=PCOLCE PE=1 SV=2			47942	8	12	12	16	23	34	0.0807601	0.00223379	0.0387678	-0.0341097	-0.0289946	0.101249	-0.0355633	0.0630226	-0.0232163	-0.0489134	-0.0874924	0.0466198	24.3333	0.152527	1.05758	1.00155	1.02724	0.976634	0.980103	1.0727	0.975651	1.04465	0.984037	0.966664	0.941157	1.03284	0.922536	1.04304	0.957946	0.989791	0.960263	0.962842	0.000507558	0.972736	0.398892	D
D	P20023	3	1, 2, 3	CR2_HUMAN Complement receptor type 2 OS=Homo sapiens GN=CR2 PE=1 SV=2			112842	2	1	4	3	1	6	-0.0991122	0.204677	0.116607	-0.0667061	0.0670086	-0.048214	-0.0624401	0.171069	0.0221732	-0.0529119	0.00490087	-0.217141	3.33333	0.153686	0.933607	1.15243	1.08418	0.954816	1.04754	0.967133	0.957643	1.12589	1.01549	0.963989	1.0034	0.860269	1.02574	0.976974	0.93664	1.00961	0.957864	0.889504	2.95399e-05	0.966056	0.392746	D
D	P62937	3	1, 2, 3	PPIA_HUMAN Peptidyl-prolyl cis-trans isomerase A OS=Homo sapiens GN=PPIA PE=1 SV=2			18000.9	6	3	2	12	5	2	0.00980556	-0.172093	0.0497179	0.184834	-0.0140355	0.133086	0.0987918	-0.191616	-0.186068	-0.0403306	-0.189797	0.141777	6.33333	0.1564	1.00682	0.887554	1.03506	1.13669	0.990319	1.09664	1.07088	0.875625	0.878998	0.972432	0.876729	1.10326	1.06362	0.986559	0.849222	0.855498	0.8853	1.00604	0.000351835	0.941041	0.263518	D
D	Q9NPH3	3	1, 2, 3	IL1AP_HUMAN Interleukin-1 receptor accessory protein OS=Homo sapiens GN=IL1RAP PE=1 SV=2			65376.7	7	7	6	19	22	18	0.0662179	-0.213002	-0.0935226	0.154033	-0.167343	0.174575	0.123537	-0.214194	-0.0853818	0.197763	-0.18633	0.201105	19.6667	0.160636	1.04697	0.86274	0.937232	1.11268	0.890481	1.12863	1.0894	0.862028	0.942535	1.14692	0.878838	1.14958	1.04053	0.999174	1.00566	1.03078	0.986925	1.01856	0.000300821	1.0136	0.183196	D
D	P04217	3	1, 2, 3	A1BG_HUMAN Alpha-1B-glycoprotein OS=Homo sapiens GN=A1BG PE=1 SV=4			54219.5	47	53	43	1573	1242	1210	0.0936396	-0.280698	-0.155172	0.214124	0.0563209	-0.193049	0.102395	-0.186573	-0.105422	0.322314	0.0439274	-0.217395	1341.67	0.161231	1.06706	0.823193	0.898025	1.16	1.03981	0.874755	1.07355	0.878691	0.929533	1.25033	1.03092	0.860117	1.00609	1.06742	1.03509	1.07787	0.991446	0.983266	0.0247451	1.02686	0.104602	D
D	P07996	3	1, 2, 3	TSP1_HUMAN Thrombospondin-1 OS=Homo sapiens GN=THBS1 PE=1 SV=2			129300	2	2	1	2	2	1	0.00979126	-0.16724	-0.0324357	-0.0940373	0.0580971	-0.0938411	0.0329813	-0.135291	0.0721952	0.0167779	-0.000898676	-0.0564179	1.66667	0.163001	1.00681	0.890545	0.977768	0.936897	1.04109	0.937025	1.02312	0.910486	1.05132	1.0117	0.999377	0.961649	1.0162	1.02239	1.07522	1.07984	0.959932	1.02628	1.289e-05	1.02998	0.0898253	D
D	P07858	2	2, 3	CATB_HUMAN Cathepsin B OS=Homo sapiens GN=CTSB PE=1 SV=3			37796.8		2	7		5	15			0.120687	-0.243329	-0.0798586	0.11498			0.189146	-0.102019	-0.0454005	0.104136	10	0.16645			1.08725	0.844794	0.94615	1.08296			1.14009	0.931728	0.969021	1.07485			1.0486	1.10291	1.02417	0.992511	0.000264572	1.04205	0.0463217	D
D	P00488	3	1, 2, 3	F13A_HUMAN Coagulation factor XIII A chain OS=Homo sapiens GN=F13A1 PE=1 SV=4			83214.6	33	27	33	211	166	191	-0.0393272	0.313502	0.142471	0.0291587	-0.0344087	0.0811213	-0.26947	0.307365	-0.0757416	0.00773423	0.0212591	0.0331214	189.333	0.166949	0.973109	1.24272	1.10379	1.02042	0.976432	1.05784	0.829624	1.23745	0.948854	1.00538	1.01484	1.02322	0.85255	0.995755	0.85963	0.985259	1.03934	0.967276	0.00227524	0.949969	0.323683	D
D	O60462	3	1, 2, 3	NRP2_HUMAN Neuropilin-2 OS=Homo sapiens GN=NRP2 PE=1 SV=2			104792	1	2	6	1	3	10	-0.0198517	-0.033844	-0.0774193	0.0125621	0.0423701	-0.0662403	-0.0139212	-0.0230139	-0.0198794	0.0684457	0.0351795	-0.0721372	4.66667	0.167494	0.986334	0.976814	0.947751	1.00875	1.0298	0.955124	0.990397	0.984175	0.986315	1.04859	1.02468	0.951228	1.00412	1.00754	1.04069	1.0395	0.995028	0.995921	4.45327e-05	1.0138	0.181888	D
D	P35542	3	1, 2, 3	SAA4_HUMAN Serum amyloid A-4 protein OS=Homo sapiens GN=SAA4 PE=1 SV=2			14737.3	4	5	4	30	32	24	0.0343023	-0.146865	0.257362	-0.102586	0.103051	0.0296239	-0.031944	-0.0122558	0.0579048	-0.222518	-0.236474	-0.0100945	28.6667	0.167785	1.02406	0.903211	1.19529	0.931362	1.07404	1.02075	0.978101	0.991541	1.04095	0.857068	0.848817	0.993027	0.95512	1.0978	0.870878	0.920231	0.790301	0.972845	0.00194518	0.934528	0.216669	D
D	Q06033	3	1, 2, 3	ITIH3_HUMAN Inter-alpha-trypsin inhibitor heavy chain H3 OS=Homo sapiens GN=ITIH3 PE=1 SV=2			99786.5	46	34	36	443	249	389	0.286166	-0.399162	-0.0399729	0.0168064	0.0413778	-0.108171	0.265474	-0.377117	-0.03999	0.0432917	0.0587311	-0.0725913	360.333	0.16825	1.2194	0.758299	0.972673	1.01172	1.0291	0.927764	1.20203	0.769975	0.972662	1.03046	1.04155	0.950928	0.98576	1.0154	0.999988	1.01853	1.0121	1.02497	0.00361104	1.00946	0.211873	D
D	P07237	3	1, 2, 3	PDIA1_HUMAN Protein disulfide-isomerase OS=Homo sapiens GN=P4HB PE=1 SV=3			57080.7	6	1	4	9	2	9	0.0162531	-0.106879	0.0269808	-0.0196061	-0.000731901	0.0779662	-0.000346714	-0.0859605	-0.040664	-0.0458671	-0.0900823	0.0880903	6.66667	0.171221	1.01133	0.928594	1.01888	0.986502	0.999493	1.05553	0.99976	0.942157	0.972207	0.968707	0.939469	1.06296	0.98856	1.01461	0.954194	0.981962	0.939946	1.00704	0.000116794	0.981052	0.386289	D
D	P05362	3	1, 2, 3	ICAM1_HUMAN Intercellular adhesion molecule 1 OS=Homo sapiens GN=ICAM1 PE=1 SV=2			57789	7	7	6	18	23	19	-0.102402	0.379769	0.0864412	-0.157316	-0.0612736	0.0372894	-0.101076	0.434007	0.0925719	-0.183805	0.0129088	0.0730282	20	0.172965	0.931481	1.30113	1.06175	0.896692	0.958418	1.02618	0.932338	1.35098	1.06627	0.880378	1.00899	1.05192	1.00092	1.03831	1.00426	0.981807	1.05276	1.02508	0.000346087	1.01719	0.159686	D
D	Q16610	3	1, 2, 3	ECM1_HUMAN Extracellular matrix protein 1 OS=Homo sapiens GN=ECM1 PE=1 SV=2			60635.3	26	23	26	186	129	148	-0.182273	0.464758	-0.00790241	0.20264	0.0417824	-0.238113	-0.275175	0.401932	-0.157936	-0.0103564	0.136273	-0.237626	154.333	0.173466	0.881313	1.38009	0.994537	1.1508	1.02938	0.847854	0.82635	1.32128	0.896306	0.992847	1.09906	0.84814	0.937635	0.957387	0.901229	0.862744	1.06769	1.00034	0.00254527	0.954504	0.349681	D
D	Q96IY4	3	1, 2, 3	CBPB2_HUMAN Carboxypeptidase B2 OS=Homo sapiens GN=CPB2 PE=1 SV=2			48393.4	20	22	20	179	186	173	-0.043866	0.197743	-0.144639	0.0644826	0.0197959	-0.181867	-0.00986242	0.0947817	0.0182645	0.16984	0.0938126	-0.106581	179.333	0.173715	0.970052	1.1469	0.904606	1.04571	1.01382	0.881562	0.993187	1.0679	1.01274	1.12493	1.06719	0.928787	1.02385	0.93112	1.11954	1.07576	1.05264	1.05357	0.00370574	1.04275	0.0444212	D
D	P16035	3	1, 2, 3	TIMP2_HUMAN Metalloproteinase inhibitor 2 OS=Homo sapiens GN=TIMP2 PE=1 SV=2			24383.1	3	3	4	4	3	5	-0.0583416	0.36121	0.102149	0.101464	0.0722445	-0.319749	-0.0316795	0.276678	0.00444103	0.0208738	0.0746037	-0.305146	4	0.175701	0.960367	1.2845	1.07337	1.07286	1.05135	0.801209	0.978281	1.2114	1.00308	1.01457	1.05307	0.80936	1.01865	0.94309	0.934517	0.945671	1.00164	1.01017	0.000164048	0.975623	0.397004	D
D	P01019	3	1, 2, 3	ANGT_HUMAN Angiotensinogen OS=Homo sapiens GN=AGT PE=1 SV=1			53120.5	39	37	31	544	474	493	-0.0436998	0.0743796	-0.0893515	0.0774425	-0.0226564	0.0521745	0.0192685	0.084839	-0.0389014	0.10076	-0.0684924	0.104732	503.667	0.178748	0.970164	1.05291	0.939945	1.05515	0.984418	1.03683	1.01345	1.06057	0.973396	1.07234	0.953634	1.07529	1.04461	1.00728	1.03559	1.01629	0.968728	1.0371	0.00948158	1.01827	0.152917	D
D	P08195	3	1, 2, 3	4F2_HUMAN 4F2 cell-surface antigen heavy chain OS=Homo sapiens GN=SLC3A2 PE=1 SV=3			67951.7	12	9	12	29	20	29	-0.0505911	0.0936462	-0.0957356	0.151284	0.0294208	0.0423999	-0.0270965	0.0220824	-0.0734505	0.113542	-0.119095	0.00813755	26	0.178992	0.965541	1.06706	0.935795	1.11056	1.0206	1.02983	0.981393	1.01542	0.950362	1.08188	0.920765	1.00566	1.01642	0.951606	1.01557	0.974179	0.902178	0.976531	0.000382625	0.972747	0.398891	D
D	P01008	3	1, 2, 3	ANT3_HUMAN Antithrombin-III OS=Homo sapiens GN=SERPINC1 PE=1 SV=1			52568.9	66	70	66	2493	2350	1759	-0.043925	-0.0961881	-0.0858107	0.127782	0.0134713	-0.00887113	0.0366737	-0.069765	-0.0698515	0.160954	0.022291	-0.0377074	2200.67	0.180176	0.970012	0.935502	0.942255	1.09261	1.00938	0.99387	1.02575	0.952793	0.952736	1.11803	1.01557	0.974202	1.05746	1.01848	1.01112	1.02326	1.00613	0.980211	0.0418625	1.01611	0.16661	D
D	Q86U17	3	1, 2, 3	SPA11_HUMAN Serpin A11 OS=Homo sapiens GN=SERPINA11 PE=2 SV=2			46959.5	3	2	4	6	5	10	0.103373	-0.212799	0.27205	-0.325316	0.0222954	-0.214473	0.1977	-0.156506	0.241393	-0.341566	0.0466866	0.00255587	7	0.180942	1.07428	0.862861	1.20752	0.798123	1.01557	0.861861	1.14687	0.897195	1.18213	0.789184	1.03289	1.00177	1.06757	1.03979	0.978974	0.9888	1.01705	1.16234	0.000149065	1.04242	0.0453012	D
D	Q12907	3	1, 2, 3	LMAN2_HUMAN Vesicular integral-membrane protein VIP36 OS=Homo sapiens GN=LMAN2 PE=1 SV=1			40203.1	4	2	3	7	4	5	-0.0142211	-0.131344	-0.0786955	-0.0241044	0.0697306	-0.199012	0.00928234	-0.0373634	0.0682623	-0.0660505	0.025902	0.00408596	5.33333	0.185637	0.990191	0.91298	0.946913	0.983431	1.04952	0.871147	1.00645	0.974434	1.04845	0.955249	1.01812	1.00284	1.01642	1.06731	1.10723	0.971344	0.970077	1.15117	0.00013266	1.04726	0.0336094	D
D	P11362	3	1, 2, 3	FGFR1_HUMAN Fibroblast growth factor receptor 1 OS=Homo sapiens GN=FGFR1 PE=1 SV=3			91808.9	2	1	3	8	1	4	-0.0455795	0.270468	0.0210532	-0.0658055	-0.0658711	0.088731	-0.00318472	0.285361	0.172118	0.243035	0.0165793	-0.0018536	4.33333	0.186141	0.968901	1.2062	1.0147	0.955412	0.955368	1.06343	0.997795	1.21872	1.12671	1.18348	1.01156	0.998716	1.02982	1.01038	1.11039	1.23871	1.05881	0.939142	4.71995e-05	1.06454	0.0100359	D
D	P10643	3	1, 2, 3	CO7_HUMAN Complement component C7 OS=Homo sapiens GN=C7 PE=1 SV=2			93457.3	64	50	62	446	266	395	-0.0113293	0.243838	0.125245	-0.222541	0.050715	-0.391932	-0.0794572	0.255632	0.219884	-0.190738	0.113363	-0.28857	369	0.188581	0.992178	1.18414	1.09069	0.857055	1.03578	0.762108	0.946414	1.19386	1.16464	0.876157	1.08175	0.818713	0.953875	1.00821	1.0678	1.02229	1.04438	1.07427	0.00394833	1.02847	0.0967862	D
D	P04278	3	1, 2, 3	SHBG_HUMAN Sex hormone-binding globulin OS=Homo sapiens GN=SHBG PE=1 SV=2			43751.8	12	13	17	59	64	111	0.0122909	-0.257331	0.147952	-0.14327	0.0931543	-0.440605	0.117775	-0.17284	0.108698	-0.192358	0.153592	-0.345352	78	0.189163	1.00856	0.836634	1.108	0.905465	1.0667	0.736826	1.08506	0.887095	1.07825	0.875174	1.11234	0.787116	1.07586	1.06031	0.973157	0.966547	1.04278	1.06825	0.00178278	1.03115	0.0846456	D
D	P02790	3	1, 2, 3	HEMO_HUMAN Hemopexin OS=Homo sapiens GN=HPX PE=1 SV=2			51643.3	86	92	98	3599	4065	2459	-0.0298517	0.0377901	-0.0798465	0.0183379	0.0131051	0.0019185	-0.00143599	0.0222741	0.00720757	0.17597	0.0231713	-0.0128357	3374.33	0.189507	0.979521	1.02654	0.946158	1.01279	1.00913	1.00133	0.999005	1.01556	1.00501	1.12972	1.01619	0.991142	1.01989	0.989303	1.0622	1.11546	1.007	0.989825	0.0653393	1.03061	0.0869968	D
D	P13671	3	1, 2, 3	CO6_HUMAN Complement component C6 OS=Homo sapiens GN=C6 PE=1 SV=3			104718	46	45	44	397	373	294	0.0279064	-0.0221722	-0.014254	-0.0364906	0.00449734	-0.037816	-0.0214915	0.00985315	0.00732819	0.0763873	0.0380568	0.00357938	354.667	0.189869	1.01953	0.984749	0.990169	0.975024	1.00312	0.974128	0.985214	1.00685	1.00509	1.05437	1.02673	1.00248	0.96634	1.02245	1.01507	1.08138	1.02353	1.02911	0.00338687	1.02298	0.125097	D
D	O15394	3	1, 2, 3	NCAM2_HUMAN Neural cell adhesion molecule 2 OS=Homo sapiens GN=NCAM2 PE=1 SV=2			92988.2	4	3	5	5	4	6	-0.0655279	0.371338	-0.0512513	-0.043395	0.0286009	-0.19628	0.00215879	0.440404	0.0220186	-0.126436	0.0434705	-0.0813398	5	0.191102	0.955596	1.29355	0.965099	0.970369	1.02002	0.872798	1.0015	1.35698	1.01538	0.916092	1.03059	0.945179	1.04803	1.04904	1.0521	0.944066	1.01036	1.08293	5.37703e-05	1.03109	0.084921	D
D	P02750	3	1, 2, 3	A2GL_HUMAN Leucine-rich alpha-2-glycoprotein OS=Homo sapiens GN=LRG1 PE=1 SV=2			38154.1	16	20	15	274	369	241	-0.0186977	0.211066	-0.000516804	-0.0336447	0.0356433	0.0568061	-0.0128523	0.219859	0.00857473	-0.109202	0.00255819	0.0109873	294.667	0.191493	0.987123	1.15754	0.999642	0.976949	1.02501	1.04016	0.991131	1.16462	1.00596	0.927101	1.00177	1.00764	1.00406	1.00611	1.00632	0.948975	0.977328	0.96874	0.00772306	0.985256	0.372062	D
D	P02656	3	1, 2, 3	APOC3_HUMAN Apolipoprotein C-III OS=Homo sapiens GN=APOC3 PE=1 SV=1			10845.5	6	6	5	144	93	111	0.0898806	-0.270776	0.385092	-0.153293	-0.333966	0.245128	0.203208	-0.290003	0.0726719	-0.485176	-0.399023	0.208247	116	0.191718	1.06428	0.828874	1.30594	0.899196	0.793353	1.1852	1.15126	0.8179	1.05166	0.71441	0.758372	1.15528	1.08172	0.986761	0.805289	0.794499	0.955908	0.97476	0.0106957	0.933156	0.206875	D
D	Q12866	3	1, 2, 3	MERTK_HUMAN Tyrosine-protein kinase Mer OS=Homo sapiens GN=MERTK PE=1 SV=2			110179	3	1	3	5	2	6	0.011986	0.0463375	0.0851186	-0.0649885	0.0406056	0.0102464	-0.0193179	0.0908406	0.0989532	0.000296435	0.0303606	0.12344	4.33333	0.191979	1.00834	1.03264	1.06077	0.955953	1.02855	1.00713	0.986699	1.06499	1.071	1.00021	1.02127	1.08933	0.978535	1.03133	1.00964	1.04629	0.992924	1.08162	3.933e-05	1.02339	0.122835	D
D	P06276	3	1, 2, 3	CHLE_HUMAN Cholinesterase OS=Homo sapiens GN=BCHE PE=1 SV=1			68374.3	21	22	17	121	95	83	-0.0341492	-0.0287972	0.0961539	-0.0842948	0.0254012	-0.241982	0.02517	-0.0304828	0.0542102	-0.0338776	0.0923816	-0.222147	99.6667	0.196992	0.976608	0.980237	1.06892	0.943245	1.01776	0.845583	1.0176	0.979093	1.03829	0.976791	1.06613	0.857288	1.04197	0.998832	0.971345	1.03556	1.04752	1.01384	0.00145766	1.01818	0.153457	D
D	P02753	3	1, 2, 3	RET4_HUMAN Retinol-binding protein 4 OS=Homo sapiens GN=RBP4 PE=1 SV=3			22995.3	22	20	24	377	381	417	-0.0147644	-0.0876251	-0.110558	0.143852	-0.0329217	0.04996	0.0259244	-0.099676	-0.0891033	0.268219	0.00765602	0.0263433	391.667	0.197389	0.989818	0.941071	0.92623	1.10485	0.977439	1.03524	1.01813	0.933243	0.940107	1.20432	1.00532	1.01843	1.0286	0.991682	1.01498	1.09003	1.02853	0.983763	0.0170325	1.02293	0.125372	D
D	P05109	3	1, 2, 3	S10A8_HUMAN Protein S100-A8 OS=Homo sapiens GN=S100A8 PE=1 SV=1			10827.6	3	3	2	4	6	2	-0.0164867	0.318839	0.417233	-0.385863	-0.859596	0.559716	-0.113379	0.330486	0.260093	-0.520503	-0.723728	0.216483	4	0.201507	0.988637	1.24733	1.33536	0.765321	0.551107	1.47398	0.92442	1.25744	1.19756	0.697129	0.605531	1.1619	0.935045	1.00811	0.896801	0.910897	1.09875	0.788273	0.000369425	0.939646	0.25353	D
D	P02649	3	1, 2, 3	APOE_HUMAN Apolipoprotein E OS=Homo sapiens GN=APOE PE=1 SV=1			36131.8	31	23	28	359	233	334	0.275142	-0.454994	0.236115	-0.142584	0.0241118	0.0884283	0.256165	-0.35592	0.0989764	-0.380213	-0.234344	0.116622	308.667	0.203037	1.21011	0.729513	1.17782	0.905895	1.01685	1.06321	1.1943	0.781371	1.07101	0.768324	0.850071	1.08419	0.986932	1.07109	0.909321	0.848138	0.835982	1.01973	0.00854281	0.945199	0.292605	D
D	P60174	3	1, 2, 3	TPIS_HUMAN Triosephosphate isomerase OS=Homo sapiens GN=TPI1 PE=1 SV=3			30771.7	4	3	2	7	4	2	-0.0255609	-0.100086	0.0165213	0.165429	-0.0384153	0.0996016	0.106553	-0.177239	-0.101463	-0.104031	-0.683196	0.104416	4.33333	0.203284	0.982439	0.932977	1.01152	1.1215	0.973724	1.07148	1.07665	0.884394	0.932087	0.93043	0.622784	1.07506	1.0959	0.947926	0.921474	0.82963	0.63959	1.00334	0.000140822	0.90631	0.0581566	D
D	P15144	3	1, 2, 3	AMPN_HUMAN Aminopeptidase N OS=Homo sapiens GN=ANPEP PE=1 SV=4			109471	20	20	26	52	39	65	-0.0509253	0.207112	-0.0770418	0.11804	0.0211721	0.0280776	0.0245214	0.183297	-0.0255196	0.130553	0.0154759	0.0490276	52	0.20367	0.965317	1.15438	0.947999	1.08526	1.01478	1.01965	1.01714	1.13548	0.982467	1.09471	1.01078	1.03457	1.05369	0.983628	1.03636	1.00871	0.996059	1.01463	0.000475012	1.01551	0.170514	D
D	P49641	3	1, 2, 3	MA2A2_HUMAN Alpha-mannosidase 2x OS=Homo sapiens GN=MAN2A2 PE=2 SV=3			130457	4	3	3	4	4	3	0.0210117	0.0114273	-0.0802583	0.0376733	-0.043365	-0.0260142	-0.053487	0.149932	-0.0100499	0.0594766	0.091104	-0.0241731	3.66667	0.207373	1.01467	1.00795	0.945888	1.02646	0.970389	0.98213	0.963604	1.10952	0.993058	1.04209	1.06518	0.983384	0.949672	1.10076	1.04987	1.01523	1.09769	1.00128	2.81064e-05	1.03575	0.0663754	D
D	P07738	3	1, 2, 3	PMGE_HUMAN Bisphosphoglycerate mutase OS=Homo sapiens GN=BPGM PE=1 SV=2			29986.5	2	3	2	2	4	5	0.022085	-0.12637	0.254068	0.0336574	-0.0780646	0.0927224	0.055123	-0.0730964	-0.077223	-0.263817	-0.150793	0.104108	3.66667	0.209833	1.01543	0.916134	1.19257	1.0236	0.947328	1.06638	1.03895	0.950596	0.94788	0.832882	0.900755	1.07483	1.02316	1.03762	0.794825	0.813676	0.950838	1.00792	0.000122277	0.938007	0.241724	D
D	Q7Z7M8	3	1, 2, 3	B3GN8_HUMAN UDP-GlcNAc:betaGal beta-1,3-N-acetylglucosaminyltransferase 8 OS=Homo sapiens GN=B3GNT8 PE=1 SV=1			43368.4	3	4	7	4	5	10	0.036488	-0.014655	0.00983987	0.00912293	0.0776649	-0.0595664	0.0417731	-0.113472	-0.0215972	-0.200988	-0.0168918	0.0200131	6.33333	0.211492	1.02561	0.989893	1.00684	1.00634	1.05531	0.959552	1.02938	0.924361	0.985141	0.869955	0.98836	1.01397	1.00367	0.933799	0.978445	0.864471	0.93656	1.05671	0.000146036	0.962276	0.382891	D
D	P05155	3	1, 2, 3	IC1_HUMAN Plasma protease C1 inhibitor OS=Homo sapiens GN=SERPING1 PE=1 SV=2			55119.4	38	28	34	806	444	521	-0.0841709	0.0246901	0.253241	-0.323473	0.0768146	-0.321686	0.0606226	0.0198094	0.237582	-0.273525	0.0554769	-0.246272	590.333	0.211657	0.943327	1.01726	1.19188	0.799144	1.05469	0.800134	1.04292	1.01383	1.17901	0.827296	1.0392	0.843072	1.10557	0.996623	0.989204	1.03523	0.985319	1.05366	0.0107101	1.0276	0.100962	D
D	P40189	3	1, 2, 3	IL6RB_HUMAN Interleukin-6 receptor subunit beta OS=Homo sapiens GN=IL6ST PE=1 SV=2			103471	4	3	8	10	8	14	-0.0504563	0.133058	-0.0299291	0.0346938	-0.00755071	0.0783899	-0.000222852	0.0776428	-0.0649779	-0.0544211	-0.0149268	0.0516964	10.6667	0.215618	0.965631	1.09662	0.979468	1.02434	0.99478	1.05584	0.999846	1.05529	0.95596	0.962981	0.989707	1.03648	1.03543	0.962317	0.975999	0.940099	0.9949	0.981668	0.000103088	0.981736	0.384308	D
D	Q9NQ38	3	1, 2, 3	ISK5_HUMAN Serine protease inhibitor Kazal-type 5 OS=Homo sapiens GN=SPINK5 PE=1 SV=2			120637	3	2	2	6	4	4	0.0580892	-0.0192901	0.0629313	-0.0344276	-0.0308566	0.0368399	0.0232429	-0.0843438	-0.00351598	0.00058721	0.00546982	-0.121014	4.66667	0.216641	1.04109	0.986718	1.04459	0.976419	0.978839	1.02586	1.01624	0.943213	0.997566	1.00041	1.0038	0.919541	0.976136	0.95591	0.954987	1.02457	1.0255	0.896358	3.86837e-05	0.972243	0.398942	D
D	Q9HCU0	3	1, 2, 3	CD248_HUMAN Endosialin OS=Homo sapiens GN=CD248 PE=1 SV=1			80807.3	1	2	3	2	4	4	0.0463843	0.201868	-0.0577433	0.0765049	0.0990474	-0.453843	-0.0679673	-0.0690199	-0.149631	-0.0146176	0.0794944	-0.319744	3.33333	0.219817	1.03267	1.15019	0.960766	1.05446	1.07107	0.730096	0.953981	0.953285	0.901481	0.989919	1.05665	0.801212	0.923797	0.828809	0.938294	0.938792	0.986538	1.09741	4.12504e-05	0.952273	0.337406	D
D	P18065	3	1, 2, 3	IBP2_HUMAN Insulin-like growth factor-binding protein 2 OS=Homo sapiens GN=IGFBP2 PE=1 SV=2			34791.2	2	2	7	9	9	37	0.0277903	-0.150129	0.209284	-0.186032	-0.0544756	0.00314148	0.0298057	-0.0726166	0.20591	-0.235869	0.0380065	0.0817582	18.3333	0.222483	1.01945	0.90117	1.15611	0.87902	0.962944	1.00218	1.02087	0.950912	1.15341	0.849173	1.02669	1.05831	1.0014	1.0552	0.997664	0.966045	1.0662	1.05601	0.000526954	1.02375	0.120845	D
D	Q6YHK3	3	1, 2, 3	CD109_HUMAN CD109 antigen OS=Homo sapiens GN=CD109 PE=1 SV=2			161587	11	11	13	18	19	28	-0.0196633	0.0710257	0.0458409	0.0231951	0.0538468	-0.260297	-0.0137091	-0.015441	-0.0370661	-0.0259238	0.0242548	-0.203868	21.6667	0.226372	0.986463	1.05046	1.03228	1.01621	1.03803	0.834916	0.990543	0.989354	0.974635	0.982191	1.01695	0.86822	1.00414	0.941827	0.944153	0.966526	0.979697	1.03989	0.000134086	0.979371	0.390571	D
D	Q9H4A9	3	1, 2, 3	DPEP2_HUMAN Dipeptidase 2 OS=Homo sapiens GN=DPEP2 PE=1 SV=2			53272.3	6	5	6	11	8	12	-0.0686604	0.189472	0.0176928	-0.0294433	-0.152799	0.244991	0.0116816	0.106987	0.0505107	-0.0910299	-0.268728	0.0979813	10.3333	0.231342	0.953523	1.14035	1.01234	0.979798	0.899504	1.18509	1.00813	1.07698	1.03563	0.938852	0.830051	1.07027	1.05727	0.94443	1.02301	0.95821	0.922788	0.90312	0.000193972	0.968137	0.396234	D
D	Q86UD1	3	1, 2, 3	OAF_HUMAN Out at first protein homolog OS=Homo sapiens GN=OAF PE=2 SV=1			30668.6	5	3	3	9	5	6	0.0277113	-0.118488	0.0255506	0.11227	-0.0641895	0.116396	0.00752437	-0.0629633	-0.164129	0.0921393	-0.0696758	0.00699273	6.66667	0.232968	1.01939	0.921152	1.01787	1.08093	0.956482	1.08402	1.00523	0.957296	0.892467	1.06595	0.952852	1.00486	0.986105	1.03924	0.8768	0.986143	0.996204	0.926971	0.000217377	0.968577	0.396789	D
D	Q6P179	3	1, 2, 3	ERAP2_HUMAN Endoplasmic reticulum aminopeptidase 2 OS=Homo sapiens GN=ERAP2 PE=1 SV=2			110391	7	2	3	11	2	3	0.0308005	-0.143034	3.77052e-05	0.167044	-0.337876	0.383081	0.037464	-0.103257	-0.133748	0.200895	-0.410688	0.143387	5.33333	0.23441	1.02158	0.905612	1.00003	1.12276	0.791205	1.30412	1.02631	0.930929	0.911461	1.14941	0.752265	1.1045	1.00463	1.02796	0.911437	1.02374	0.950783	0.846925	4.83131e-05	0.960912	0.378265	D
D	Q9Y6R7	3	1, 2, 3	FCGBP_HUMAN IgGFc-binding protein OS=Homo sapiens GN=FCGBP PE=1 SV=3			571639	18	23	34	46	71	112	0.0322413	0.0117862	-0.239389	0.18121	0.0186969	-0.0627471	-0.0806764	0.0791871	-0.089613	0.370528	0.0310274	-0.016991	76.3333	0.237237	1.0226	1.0082	0.847104	1.13383	1.01304	0.957439	0.945614	1.05642	0.939775	1.29283	1.02174	0.988292	0.924716	1.04783	1.1094	1.14022	1.00858	1.03222	0.000133534	1.04383	0.041607	D
D	P00746	3	1, 2, 3	CFAD_HUMAN Complement factor D OS=Homo sapiens GN=CFD PE=1 SV=5			27015.9	11	11	8	66	55	41	0.0125735	-0.0877697	-0.0343801	0.0244497	0.0620098	-0.37171	-0.015031	-0.0193452	-0.0662479	0.0440659	0.104996	-0.263254	54	0.238126	1.00875	0.940976	0.976451	1.01709	1.04392	0.772866	0.989635	0.98668	0.955119	1.03102	1.07549	0.833207	0.981048	1.04857	0.978153	1.01369	1.03024	1.07807	0.00199883	1.02163	0.132752	D
D	P14625	3	1, 2, 3	ENPL_HUMAN Endoplasmin OS=Homo sapiens GN=HSP90B1 PE=1 SV=1			92411.3	8	8	9	18	24	28	-0.0259864	-0.0235604	0.0964925	-0.0114054	0.0462445	-0.036759	0.00269336	-0.019297	-0.0407808	-0.10625	0.0398738	-0.0437566	23.3333	0.240562	0.982149	0.983802	1.06917	0.992126	1.03257	0.974842	1.00187	0.986713	0.972129	0.929	1.02802	0.970126	1.02008	1.00296	0.909236	0.936373	0.995594	0.995161	0.000252494	0.976567	0.395801	D
D	Q9UNN8	3	1, 2, 3	EPCR_HUMAN Endothelial protein C receptor OS=Homo sapiens GN=PROCR PE=1 SV=1			26654.6	4	4	4	20	20	22	0.0261219	-0.133615	-0.110359	0.0621099	-0.406058	0.396123	0.0499298	-0.0581623	-0.00650723	0.0256408	-0.453884	0.497155	20.6667	0.241352	1.01827	0.911544	0.926357	1.04399	0.754683	1.31597	1.03521	0.960487	0.9955	1.01793	0.730075	1.41143	1.01664	1.05369	1.07464	0.975038	0.967393	1.07254	0.000775351	1.02666	0.105631	D
D	Q9Y4L1	3	1, 2, 3	HYOU1_HUMAN Hypoxia up-regulated protein 1 OS=Homo sapiens GN=HYOU1 PE=1 SV=1			111266	5	3	6	10	5	9	-0.00528291	0.0274999	0.0478846	-0.00235851	-0.0775673	0.132464	-0.0216283	0.0119757	-0.0465855	-0.110841	-0.0470165	0.150013	8	0.243506	0.996345	1.01924	1.03375	0.998367	0.947654	1.09616	0.98512	1.00834	0.968225	0.926048	0.967936	1.10958	0.988734	0.989297	0.936616	0.927563	1.0214	1.01224	7.18996e-05	0.979309	0.390714	D
D	Q8WZ75	3	1, 2, 3	ROBO4_HUMAN Roundabout homolog 4 OS=Homo sapiens GN=ROBO4 PE=1 SV=1			107390	7	4	8	12	9	19	0.0142931	-0.0493854	0.035038	0.00559014	0.0619705	-0.042197	-0.0168242	-0.0385131	-0.021124	0.0320122	0.0518152	-0.0857631	13.3333	0.24418	1.00996	0.966348	1.02458	1.00388	1.04389	0.971175	0.988406	0.973658	0.985465	1.02244	1.03657	0.942286	0.978662	1.00756	0.961819	1.01848	0.992986	0.970254	0.000124158	0.988295	0.358951	D
D	P54289	3	1, 2, 3	CA2D1_HUMAN Voltage-dependent calcium channel subunit alpha-2/delta-1 OS=Homo sapiens GN=CACNA2D1 PE=1 SV=3			124490	13	8	13	25	21	27	-0.207966	0.497458	-0.250148	0.328404	0.107543	-0.376484	-0.205804	0.440548	-0.207224	0.383246	0.158014	-0.331161	24.3333	0.249917	0.865757	1.41172	0.84081	1.25562	1.07739	0.770313	0.867055	1.35712	0.866202	1.30427	1.11575	0.794896	1.0015	0.961321	1.0302	1.03875	1.0356	1.03191	0.000195465	1.01655	0.163796	D
D	P07195	3	1, 2, 3	LDHB_HUMAN L-lactate dehydrogenase B chain OS=Homo sapiens GN=LDHB PE=1 SV=2			36615.1	7	6	8	29	40	40	0.0453827	0.0403747	0.00221801	0.179575	0.0138114	-0.0918221	-0.0970623	0.113495	-0.104332	-0.0524891	0.0762532	-0.126668	36.3333	0.251784	1.03196	1.02838	1.00154	1.13255	1.00962	0.938337	0.934935	1.08185	0.930235	0.964271	1.05428	0.915945	0.905982	1.05199	0.928806	0.851416	1.04423	0.976136	0.000992303	0.95976	0.373938	D
D	P04066	3	1, 2, 3	FUCO_HUMAN Tissue alpha-L-fucosidase OS=Homo sapiens GN=FUCA1 PE=1 SV=4			53654.7	3	2	2	4	2	4	0.0306086	-0.0262791	0.0342268	-0.15148	0.0621254	-0.386583	0.121933	-0.114392	0.232308	-0.250237	0.176738	-0.16861	3.33333	0.252122	1.02144	0.98195	1.02401	0.900326	1.044	0.764939	1.08819	0.923772	1.17471	0.840758	1.13033	0.8897	1.06535	0.940753	1.14717	0.933837	1.08268	1.1631	6.21256e-05	1.05548	0.0194379	D
D	Q8IZF2	3	1, 2, 3	GP116_HUMAN Probable G-protein coupled receptor 116 OS=Homo sapiens GN=GPR116 PE=1 SV=3			149361	3	4	1	7	9	1	0.123599	-0.248982	-0.0832148	0.12468	-0.061855	0.092676	0.113053	-0.206252	-0.0700992	0.244786	0.00160208	0.0479961	5.66667	0.252467	1.08945	0.84149	0.943952	1.09027	0.958032	1.06635	1.08151	0.866786	0.952572	1.18492	1.00111	1.03383	0.992716	1.03006	1.00913	1.08681	1.04497	0.969505	3.79394e-05	1.0222	0.129493	D
D	P22792	3	1, 2, 3	CPN2_HUMAN Carboxypeptidase N subunit 2 OS=Homo sapiens GN=CPN2 PE=1 SV=3			60518.1	25	21	24	362	263	275	0.0513847	-0.293763	0.113235	-0.139993	0.0334954	-0.0405691	0.0796354	-0.194778	0.125602	-0.188983	0.0400029	0.0232804	300	0.253075	1.03626	0.815772	1.08165	0.907524	1.02349	0.972271	1.05675	0.873708	1.09096	0.877224	1.02812	1.01627	1.01977	1.07102	1.00861	0.966613	1.00452	1.04525	0.00495719	1.0193	0.146573	D
D	P15151	3	1, 2, 3	PVR_HUMAN Poliovirus receptor OS=Homo sapiens GN=PVR PE=1 SV=2			45273.8	3	3	3	14	12	17	-0.013634	-0.136838	-0.0619859	0.0229254	0.0225932	-0.0814711	0.0380575	-0.00582237	-0.0552264	0.083082	0.0783648	-0.163397	14.3333	0.253432	0.990594	0.90951	0.957945	1.01602	1.01578	0.945093	1.02673	0.995972	0.962443	1.05928	1.05582	0.89292	1.03648	1.09506	1.0047	1.04258	1.03941	0.944796	0.000316592	1.02717	0.103071	D
D	P14618	3	1, 2, 3	KPYM_HUMAN Pyruvate kinase isozymes M1/M2 OS=Homo sapiens GN=PKM PE=1 SV=4			57900	6	4	5	12	7	7	-0.134005	0.44832	0.000989992	0.234102	-0.0148153	-0.240325	-0.173645	0.343031	-0.167595	0.0171412	0.134458	-0.267055	8.66667	0.253689	0.911298	1.36445	1.00069	1.17617	0.989783	0.846555	0.8866	1.26842	0.890325	1.01195	1.09768	0.831014	0.972898	0.929619	0.889715	0.860376	1.10901	0.981643	0.000149683	0.95721	0.363053	D
D	P12955	3	1, 2, 3	PEPD_HUMAN Xaa-Pro dipeptidase OS=Homo sapiens GN=PEPD PE=1 SV=3			54512.9	9	9	13	26	26	34	-0.0946739	0.353583	-0.131485	0.0680471	0.0165049	-0.00796303	-0.00759124	0.266579	-0.0265687	0.138623	-0.0183954	0.1239	28.6667	0.254452	0.936484	1.27773	0.912891	1.0483	1.01151	0.994496	0.994752	1.20295	0.981753	1.10085	0.98733	1.08968	1.06222	0.941476	1.07543	1.05014	0.976099	1.09571	0.000525869	1.03351	0.0748683	D
D	P02741	3	1, 2, 3	CRP_HUMAN C-reactive protein OS=Homo sapiens GN=CRP PE=1 SV=1			25022.7	2	4	2	9	10	2	-0.523721	0.725343	0.782821	-0.810517	0.22067	-0.489035	-0.390191	0.278059	0.469079	-0.982193	0.308573	-0.503759	7	0.25502	0.695576	1.65329	1.72049	0.570178	1.16527	0.712501	0.763028	1.21256	1.38423	0.50621	1.23848	0.705267	1.09697	0.733422	0.804552	0.88781	1.06282	0.989846	0.000279746	0.929238	0.179528	D
D	Q13103	3	1, 2, 3	SPP24_HUMAN Secreted phosphoprotein 24 OS=Homo sapiens GN=SPP2 PE=1 SV=1			24321.8	5	2	2	11	3	4	0.0251792	-0.166264	0.0942915	-0.122423	-0.0746213	-0.227462	0.0123491	-0.0588798	0.0794181	-0.221353	0.101862	0.0572067	6	0.260898	1.01761	0.891147	1.06754	0.918643	0.949591	0.854136	1.0086	0.960009	1.05659	0.85776	1.07316	1.04045	0.991146	1.07727	0.989743	0.933725	1.13013	1.21813	0.000246693	1.05669	0.0178588	D
D	P10586	3	1, 2, 3	PTPRF_HUMAN Receptor-type tyrosine-protein phosphatase F OS=Homo sapiens GN=PTPRF PE=1 SV=2			212744	10	6	7	16	8	14	-0.0445696	-0.116421	-0.0198543	0.00480437	-0.0267215	0.0470767	0.0352286	-0.119768	-0.0125854	0.028743	-0.0691249	0.144931	12.6667	0.262969	0.969579	0.922473	0.986332	1.00334	0.981649	1.03317	1.02472	0.920335	0.991314	1.02012	0.953216	1.10568	1.05687	0.997683	1.00505	1.01673	0.971036	1.07018	5.95393e-05	1.01959	0.144789	D
D	P20774	3	1, 2, 3	MIME_HUMAN Mimecan OS=Homo sapiens GN=OGN PE=1 SV=1			33900.9	3	2	1	2	2	2	0.0458231	-0.0828188	-0.0248478	-0.0200172	0.0383234	-0.147529	0.0328962	-0.0651568	-0.0232443	0.0662654	0.0570587	-0.149504	2	0.263516	1.03227	0.944211	0.982924	0.986221	1.02692	0.902796	1.02306	0.955841	0.984017	1.047	1.04034	0.90156	0.99108	1.01232	1.00111	1.06163	1.01307	0.998632	5.89955e-05	1.01297	0.187463	D
D	P18206	3	1, 2, 3	VINC_HUMAN Vinculin OS=Homo sapiens GN=VCL PE=1 SV=4			123722	12	5	11	19	10	19	-0.0274282	0.0240259	-0.0657687	0.0494687	0.0248835	-0.12083	0.0247772	0.12096	-0.0617159	0.119256	0.0360166	-0.181898	16	0.265303	0.981168	1.01679	0.955436	1.03488	1.0174	0.919658	1.01732	1.08746	0.958124	1.08617	1.02528	0.881543	1.03685	1.0695	1.00281	1.04956	1.00775	0.958554	0.000129322	1.02084	0.137366	D
D	P02655	3	1, 2, 3	APOC2_HUMAN Apolipoprotein C-II OS=Homo sapiens GN=APOC2 PE=1 SV=1			11276.8	13	11	10	143	94	105	0.227352	-0.451975	0.679213	-0.816851	-0.281553	0.297125	0.215285	-0.284255	0.444739	-1.0732	-0.682017	0.361912	114	0.265313	1.17068	0.731041	1.60127	0.56768	0.822705	1.22869	1.16093	0.821166	1.36107	0.475264	0.623293	1.28513	0.99167	1.12328	0.849995	0.837204	0.757615	1.04593	0.0101093	0.934283	0.214911	D
D	P49747	3	1, 2, 3	COMP_HUMAN Cartilage oligomeric matrix protein OS=Homo sapiens GN=COMP PE=1 SV=2			82807.6	8	8	12	43	33	48	0.0602807	-0.0678146	-0.23145	0.0659166	-0.0163857	0.0237054	-0.101964	0.0969318	-0.0422283	0.181837	0.0128416	0.074541	41.3333	0.269025	1.04267	0.954082	0.851778	1.04675	0.988707	1.01657	0.931763	1.0695	0.971154	1.13433	1.00894	1.05303	0.893633	1.12097	1.14015	1.08367	1.02047	1.03586	0.000499149	1.04912	0.0298155	D
D	Q15166	3	1, 2, 3	PON3_HUMAN Serum paraoxonase/lactonase 3 OS=Homo sapiens GN=PON3 PE=1 SV=3			39582.3	3	2	3	19	9	7	0.135852	-0.0610904	-0.00132304	0.0559041	0.0573494	-0.105362	-0.0631203	-0.158731	0.134756	-0.110417	-0.0465091	-0.0633365	11.6667	0.272035	1.09874	0.958539	0.999083	1.03951	1.04055	0.929572	0.957192	0.895813	1.09791	0.92632	0.968276	0.957048	0.871171	0.93456	1.09891	0.891112	0.930541	1.02956	0.000294744	0.959309	0.372142	D
D	Q10588	3	1, 2, 3	BST1_HUMAN ADP-ribosyl cyclase 2 OS=Homo sapiens GN=BST1 PE=1 SV=2			35701.1	7	2	8	10	2	13	-0.0449385	0.345548	0.105472	-0.253789	0.0613651	-0.337629	-0.131527	0.338377	0.193495	0.0781748	0.116744	-0.294155	8.33333	0.275121	0.969331	1.27063	1.07585	0.838691	1.04345	0.791341	0.912865	1.26433	1.14353	1.05568	1.08428	0.81555	0.941747	0.995042	1.06291	1.25873	1.03913	1.03059	0.00023342	1.05469	0.0205327	D
D	Q12913	3	1, 2, 3	PTPRJ_HUMAN Receptor-type tyrosine-protein phosphatase eta OS=Homo sapiens GN=PTPRJ PE=1 SV=3			145851	9	7	9	21	14	33	-0.00361315	0.0550854	0.103313	-0.0517496	0.00490652	0.0387177	0.00775379	-0.0118622	-0.0505186	-0.0271809	0.011717	0.0157685	22.6667	0.277835	0.997499	1.03892	1.07424	0.964766	1.00341	1.0272	1.00539	0.991811	0.965589	0.981336	1.00815	1.01099	1.00791	0.954656	0.89886	1.01718	1.00473	0.984219	0.00015541	0.977925	0.393573	D
D	P11279	3	1, 2, 3	LAMP1_HUMAN Lysosome-associated membrane glycoprotein 1 OS=Homo sapiens GN=LAMP1 PE=1 SV=3			44853.8	1	2	2	2	4	4	0.00363104	0.0312543	-0.0971323	0.0310337	0.0411557	-0.0710265	-0.0139446	-0.0515043	0.0214994	0.285904	-0.00860854	0.102271	3.33333	0.287144	1.00252	1.0219	0.934889	1.02174	1.02894	0.95196	0.990381	0.96493	1.01501	1.21917	0.994051	1.07346	0.987891	0.94425	1.0857	1.19323	0.966094	1.12763	7.43155e-05	1.0508	0.0267138	D
D	P05090	3	1, 2, 3	APOD_HUMAN Apolipoprotein D OS=Homo sapiens GN=APOD PE=1 SV=1			21261.8	3	2	1	4	3	1	0.445348	-0.116935	0.149805	-0.0644135	-0.199519	0.0877159	-0.628081	0.119372	0.0185035	-0.541629	-0.374045	0.298299	2.66667	0.292438	1.36164	0.922144	1.10942	0.956334	0.870841	1.06269	0.647037	1.08626	1.01291	0.686995	0.771616	1.22969	0.475188	1.17797	0.913008	0.718363	0.886058	1.15716	0.000125421	0.887958	0.0160635	D
D	O43505	3	1, 2, 3	B3GN1_HUMAN N-acetyllactosaminide beta-1,3-N-acetylglucosaminyltransferase OS=Homo sapiens GN=B3GNT1 PE=1 SV=1			47088.9	3	1	3	3	1	6	-0.0682462	0.0149869	0.0448926	0.0286126	-0.0478353	0.105141	-0.00348503	0.183389	-0.0201647	-0.0137836	-0.0386581	0.24189	3.33333	0.295457	0.953797	1.01044	1.03161	1.02003	0.967387	1.0756	0.997587	1.13555	0.98612	0.990491	0.97356	1.18254	1.04591	1.12381	0.955907	0.971041	1.00638	1.09942	7.07881e-05	1.03375	0.0739427	D
D	O00592	3	1, 2, 3	PODXL_HUMAN Podocalyxin OS=Homo sapiens GN=PODXL PE=1 SV=2			58599.1	2	2	3	7	7	9	-0.0131465	0.0306436	-0.0530717	-0.0169015	-0.16709	0.158632	-0.0164855	0.0731233	-0.0476333	-0.0844522	-0.0491045	0.265663	7.66667	0.295851	0.990929	1.02147	0.963882	0.988353	0.890637	1.11623	0.988638	1.05199	0.967522	0.943143	0.966536	1.20219	0.997688	1.02988	1.00378	0.954257	1.08522	1.07701	0.000130833	1.02464	0.116066	D
D	Q86UN3	3	1, 2, 3	R4RL2_HUMAN Reticulon-4 receptor-like 2 OS=Homo sapiens GN=RTN4RL2 PE=1 SV=1			46076.5	4	3	4	5	4	4	-0.0316982	-0.182845	0.0145059	-0.0942971	0.0318097	-0.119427	-0.0826014	-0.0444555	0.0452478	-0.169312	0.0767655	0.141448	4.33333	0.305838	0.978268	0.880964	1.01011	0.936729	1.02229	0.920553	0.944353	0.969656	1.03186	0.889267	1.05465	1.10301	0.965332	1.10068	1.02154	0.949332	1.03165	1.19821	9.40464e-05	1.04446	0.0400416	D
D	P24821	3	1, 2, 3	TENA_HUMAN Tenascin OS=Homo sapiens GN=TNC PE=1 SV=3			240700	9	8	16	21	15	32	0.0707632	0.0667458	-0.136316	0.0369408	0.0423261	-0.246073	-0.0867759	0.170667	0.00355913	0.17205	0.116461	-0.229365	22.6667	0.307536	1.05027	1.04735	0.90984	1.02594	1.02977	0.843188	0.941625	1.12558	1.00247	1.12666	1.08407	0.85301	0.896553	1.07469	1.10181	1.09818	1.05273	1.01165	9.41697e-05	1.03927	0.0544959	D
D	P05062	3	1, 2, 3	ALDOB_HUMAN Fructose-bisphosphate aldolase B OS=Homo sapiens GN=ALDOB PE=1 SV=2			39448.1	7	7	6	12	11	12	0.20942	-0.241663	-0.211182	0.445212	0.433744	-1.00942	0.195826	-0.269287	-0.129026	0.397571	0.497412	-0.80988	11.6667	0.309409	1.15622	0.84577	0.863829	1.36151	1.35073	0.496745	1.14538	0.82973	0.914448	1.31729	1.41168	0.570429	0.990622	0.981035	1.0586	0.967517	1.04512	1.14834	0.000295748	1.03187	0.0815743	D
D	Q01459	3	1, 2, 3	DIAC_HUMAN Di-N-acetylchitobiase OS=Homo sapiens GN=CTBS PE=1 SV=1			43731.6	2	2	6	2	3	13	0.0199911	-0.112924	-0.150851	0.0464429	0.000278342	0.00133679	0.146901	-0.212708	-0.0231297	0.174793	0.0175001	-0.0283027	6	0.309538	1.01395	0.924712	0.900719	1.03272	1.00019	1.00093	1.10719	0.862916	0.984096	1.1288	1.0122	0.980573	1.09195	0.933173	1.09257	1.09304	1.01201	0.979665	0.000137201	1.03373	0.0739887	D
D	Q9H4G4	3	1, 2, 3	GAPR1_HUMAN Golgi-associated plant pathogenesis-related protein 1 OS=Homo sapiens GN=GLIPR2 PE=1 SV=3			17207.5	3	2	3	7	4	5	0.00429147	0.129566	-0.0423673	0.123121	0.0243372	-0.0613709	-0.0372232	0.174374	-0.08554	0.00948223	0.0802135	-0.15836	5.33333	0.309772	1.00298	1.09396	0.97106	1.08909	1.01701	0.958353	0.974529	1.12847	0.942432	1.00659	1.05717	0.896043	0.971634	1.03155	0.970518	0.924254	1.03949	0.934982	0.000309942	0.978738	0.391966	D
D	P49908	3	1, 2, 3	SEPP1_HUMAN Selenoprotein P OS=Homo sapiens GN=SEPP1 PE=1 SV=3			43156.3	10	10	9	58	59	75	-0.0103524	0.0933508	-0.214486	0.264069	-0.03567	-0.121249	-0.0195144	-0.0349169	-0.0957492	0.353858	0.0662112	-0.0301652	64	0.310918	0.99285	1.06685	0.861853	1.20086	0.975579	0.919391	0.986565	0.976088	0.935786	1.27797	1.04696	0.979308	0.99367	0.914929	1.08578	1.06421	1.07317	1.06517	0.00148298	1.03282	0.077633	D
D	P00450	3	1, 2, 3	CERU_HUMAN Ceruloplasmin OS=Homo sapiens GN=CP PE=1 SV=1			122128	145	159	144	2401	1907	2121	-0.0296734	0.0245888	0.109049	-0.172209	-0.0369551	0.0913439	0.00383368	0.052167	0.122556	-0.113351	-0.0652863	0.0755621	2143	0.311529	0.979642	1.01719	1.07852	0.887483	0.97471	1.06536	1.00266	1.03682	1.08866	0.924438	0.955756	1.05377	1.0235	1.0193	1.00941	1.04164	0.980554	0.989121	0.0175472	1.01059	0.203939	D
D	P02788	3	1, 2, 3	TRFL_HUMAN Lactotransferrin OS=Homo sapiens GN=LTF PE=1 SV=6			78131.9	8	4	4	19	8	6	-0.198163	0.458904	-0.0594738	0.0192748	-0.0974284	0.145464	-0.300639	0.613512	0.0727293	0.163749	-0.0833435	0.102705	11	0.31334	0.87166	1.3745	0.959614	1.01345	0.934698	1.10609	0.811893	1.52998	1.0517	1.12019	0.943868	1.07378	0.931433	1.11312	1.09597	1.10533	1.00981	0.970796	0.000140788	1.03774	0.0594315	D
D	P08253	3	1, 2, 3	MMP2_HUMAN 72 kDa type IV collagenase OS=Homo sapiens GN=MMP2 PE=1 SV=2			73834.7	7	6	10	9	7	26	-0.00951711	0.173472	-0.0826236	-0.0147804	0.0610264	-0.335719	-0.0606993	0.17279	-0.0453439	0.0577842	0.109153	-0.323748	14	0.317081	0.993425	1.12777	0.944339	0.989807	1.04321	0.792389	0.958799	1.12724	0.969059	1.04087	1.0786	0.798991	0.965145	0.999527	1.02618	1.05158	1.03392	1.00833	0.000189613	1.01411	0.179766	D
D	Q08554	3	1, 2, 3	DSC1_HUMAN Desmocollin-1 OS=Homo sapiens GN=DSC1 PE=1 SV=2			99923.7	3	2	2	3	3	4	0.224739	0.0805767	0.0118984	0.0587397	0.0743548	-0.0995569	-0.0786204	-0.0362355	0.0855479	0.0195659	0.0294369	-0.0418437	3.33333	0.319246	1.16857	1.05744	1.00828	1.04156	1.05289	0.93332	0.946963	0.975196	1.06109	1.01365	1.02061	0.971413	0.810363	0.922223	1.05238	0.973212	0.969345	1.04081	3.33588e-05	0.961389	0.379946	D
D	P23142	3	1, 2, 3	FBLN1_HUMAN Fibulin-1 OS=Homo sapiens GN=FBLN1 PE=1 SV=4			77162.4	21	14	24	112	81	141	0.00408506	-0.0205025	0.0191678	0.0144057	0.0759119	-0.43463	-0.00886725	-0.0421898	-0.0461214	0.126142	0.128747	-0.226794	111.333	0.32088	1.00284	0.985889	1.01337	1.01004	1.05403	0.739883	0.993873	0.97118	0.968537	1.09137	1.09334	0.854532	0.991062	0.98508	0.955754	1.08053	1.0373	1.15495	0.00144285	1.03411	0.0725119	D
D	Q7Z7G0	3	1, 2, 3	TARSH_HUMAN Target of Nesh-SH3 OS=Homo sapiens GN=ABI3BP PE=1 SV=1			118569	7	7	9	14	20	30	-0.0852001	0.218979	-0.115684	0.0160944	-0.029283	0.0297505	-0.0456043	0.153892	0.0183189	-0.0488508	0.0114595	0.236642	21.3333	0.321112	0.942654	1.16391	0.922945	1.01122	0.979907	1.02084	0.968884	1.11257	1.01278	0.966706	1.00797	1.17825	1.02783	0.955888	1.09733	0.955982	1.02864	1.1542	0.000179924	1.03665	0.0631834	D
D	P35555	3	1, 2, 3	FBN1_HUMAN Fibrillin-1 OS=Homo sapiens GN=FBN1 PE=1 SV=3			312022	5	3	4	5	4	6	0.0184142	0.104075	-0.12337	-0.00545093	-0.0557477	-0.0365571	-0.00363275	0.0165897	0.0069957	0.175381	0.0461611	-0.0570072	5	0.321738	1.01285	1.07481	0.918041	0.996229	0.962096	0.974979	0.997485	1.01157	1.00486	1.12926	1.03251	0.961256	0.984834	0.941162	1.09457	1.13354	1.07319	0.985925	1.60245e-05	1.03554	0.0671503	D
D	Q03591	3	1, 2, 3	FHR1_HUMAN Complement factor H-related protein 1 OS=Homo sapiens GN=CFHR1 PE=1 SV=2			37626	22	21	17	159	129	132	0.0461842	-0.0773924	-0.0854321	-0.00492247	0.0555047	-0.190403	-0.0705505	-0.0442703	0.142932	0.060807	0.0426076	-0.0729097	140	0.322246	1.03253	0.947769	0.942502	0.996594	1.03922	0.876361	0.952275	0.96978	1.10415	1.04305	1.02997	0.950719	0.922273	1.02322	1.17151	1.04661	0.9911	1.08485	0.00372083	1.03993	0.0524617	D
D	Q13790	3	1, 2, 3	APOF_HUMAN Apolipoprotein F OS=Homo sapiens GN=APOF PE=1 SV=2			35377	3	2	3	16	11	10	-0.0664787	0.21744	0.151613	-0.150899	-0.428205	0.365965	-0.0607501	0.129687	0.17453	-0.584314	-0.316749	0.234457	12.3333	0.322761	0.954966	1.16267	1.11081	0.900689	0.743186	1.28874	0.958765	1.09406	1.1286	0.666967	0.802877	1.17646	1.00398	0.940988	1.01601	0.740507	1.08032	0.912876	0.000348626	0.949113	0.318352	D
D	P26992	3	1, 2, 3	CNTFR_HUMAN Ciliary neurotrophic factor receptor subunit alpha OS=Homo sapiens GN=CNTFR PE=1 SV=2			40607.5	2	1	4	4	3	10	-0.0213275	0.244491	-0.0729733	-0.0197778	-0.0137513	-0.0967222	-0.140194	0.268432	0.00747044	0.198125	0.0452292	-0.0688669	5.66667	0.324606	0.985326	1.18467	0.950677	0.986385	0.990514	0.935155	0.907397	1.2045	1.00519	1.14721	1.03185	0.953386	0.920911	1.01673	1.05734	1.16304	1.04173	1.0195	0.000139547	1.03654	0.0635441	D
D	P50395	3	1, 2, 3	GDIB_HUMAN Rab GDP dissociation inhibitor beta OS=Homo sapiens GN=GDI2 PE=1 SV=2			50630.9	3	3	4	4	5	6	0.0267434	-0.0714397	0.0637415	0.0388847	-0.043463	0.0872062	-0.00331616	-0.0513995	-0.118501	-0.0069933	0.00676538	0.0607217	5	0.325065	1.01871	0.951688	1.04517	1.02732	0.970323	1.06231	0.997704	0.965	0.921144	0.995164	1.0047	1.04299	0.97938	1.01399	0.881332	0.9687	1.03543	0.98181	9.8754e-05	0.976773	0.3955	D
D	P14151	3	1, 2, 3	LYAM1_HUMAN L-selectin OS=Homo sapiens GN=SELL PE=1 SV=2			42158.9	7	6	8	45	23	45	-0.0786714	0.329181	0.0263626	-0.027686	-0.0158115	0.0245411	-0.0437968	0.213289	-0.0119194	0.00901092	-0.0141004	-0.060907	37.6667	0.333671	0.946929	1.2563	1.01844	0.980992	0.9891	1.01716	0.970099	1.15933	0.991772	1.00627	0.990274	0.958661	1.02447	0.922811	0.973814	1.02576	1.00119	0.942492	0.000893445	0.981756	0.384249	D
D	Q9UK55	3	1, 2, 3	ZPI_HUMAN Protein Z-dependent protease inhibitor OS=Homo sapiens GN=SERPINA10 PE=1 SV=1			50674.2	17	17	13	100	92	62	-0.0442144	-0.160928	-0.0451372	0.0825963	0.0189477	-0.057408	0.0454308	-0.116459	-0.0957023	0.044301	0.039273	0.0415201	84.6667	0.333847	0.969818	0.894449	0.969198	1.05892	1.01322	0.960989	1.03199	0.922449	0.935817	1.03118	1.0276	1.0292	1.06411	1.0313	0.965558	0.973805	1.01419	1.07098	0.0016708	1.01999	0.142393	D
D	P14314	3	1, 2, 3	GLU2B_HUMAN Glucosidase 2 subunit beta OS=Homo sapiens GN=PRKCSH PE=1 SV=2			59387.8	4	2	1	6	2	1	0.0718438	-0.131755	-0.120026	0.126441	-0.0416884	0.0569	0.034725	-0.129042	-0.130737	0.259905	-0.00202294	0.0832476	3	0.336862	1.05106	0.912721	0.920171	1.0916	0.971517	1.04023	1.02436	0.914438	0.913365	1.1974	0.998599	1.0594	0.974599	1.00188	0.992603	1.09692	1.02788	1.01843	5.05154e-05	1.01872	0.150117	D
D	P61626	3	1, 2, 3	LYSC_HUMAN Lysozyme C OS=Homo sapiens GN=LYZ PE=1 SV=1			16526.3	5	6	4	21	24	14	0.0430551	0.0979937	0.167407	-0.254484	-0.0693058	-0.0420439	-0.0941122	0.149175	0.195209	-0.208352	0.112981	0.0613037	19.6667	0.338659	1.03029	1.07028	1.12304	0.838287	0.953097	0.971278	0.936849	1.10894	1.14489	0.865525	1.08146	1.04341	0.909303	1.03611	1.01946	1.03249	1.13468	1.07426	0.00119002	1.03439	0.071465	D
D	P17813	3	1, 2, 3	EGLN_HUMAN Endoglin OS=Homo sapiens GN=ENG PE=1 SV=2			70533.1	5	5	6	8	6	10	-0.0323014	0.0209057	0.0306931	0.0165128	0.0314713	-0.167259	0.00238769	0.151304	-0.0125874	0.0588436	0.0497359	-0.191869	8	0.339948	0.977859	1.0146	1.0215	1.01151	1.02205	0.890533	1.00166	1.11057	0.991313	1.04163	1.03508	0.875471	1.02434	1.0946	0.970446	1.02978	1.01274	0.983086	0.000113422	1.01916	0.147393	D
D	P78417	3	1, 2, 3	GSTO1_HUMAN Glutathione S-transferase omega-1 OS=Homo sapiens GN=GSTO1 PE=1 SV=2			27548	3	3	3	14	7	10	0.0606553	-0.220185	0.0366894	0.104166	0.00565965	0.0197966	0.0545903	-0.142646	-0.155079	0.128517	-0.0888865	-0.0334968	10.3333	0.343595	1.04294	0.858455	1.02576	1.07487	1.00393	1.01382	1.03856	0.905856	0.898083	1.09317	0.940248	0.977049	0.995805	1.05522	0.875532	1.01702	0.936567	0.963734	0.000375102	0.973979	0.398413	D
D	Q08380	3	1, 2, 3	LG3BP_HUMAN Galectin-3-binding protein OS=Homo sapiens GN=LGALS3BP PE=1 SV=1			65289.3	7	2	5	11	2	6	0.338616	-0.38862	0.0725238	0.0796451	0.102273	-0.0917249	0.0924439	-0.197798	-0.051616	-0.0112115	-0.139273	-0.0187036	6.33333	0.351626	1.26454	0.76386	1.05155	1.05676	1.07346	0.9384	1.06617	0.87188	0.964855	0.992259	0.907977	0.987119	0.84313	1.14141	0.917551	0.938965	0.845839	1.05192	9.70042e-05	0.956469	0.359571	D
D	P43652	3	1, 2, 3	AFAM_HUMAN Afamin OS=Homo sapiens GN=AFM PE=1 SV=1			69024	46	52	48	603	724	527	0.434605	-0.632074	-0.0593977	0.0588726	0.174403	-0.457024	0.432467	-0.624116	-0.049698	0.0671316	0.156469	-0.409821	618	0.359998	1.35154	0.645248	0.959665	1.04165	1.1285	0.728488	1.34954	0.648817	0.966139	1.04763	1.11456	0.752717	0.998519	1.00553	1.00675	1.00574	0.987646	1.03326	0.00895341	1.00624	0.250931	D
D	O43157	3	1, 2, 3	PLXB1_HUMAN Plexin-B1 OS=Homo sapiens GN=PLXNB1 PE=1 SV=3			232151	2	1	2	5	1	3	-0.0267563	-0.0204405	-0.0036549	-0.010092	-0.0051339	0.074333	0.0668637	-0.120662	-0.15308	0.0397966	-0.127553	0.0624119	3	0.367391	0.981625	0.985932	0.99747	0.993029	0.996448	1.05287	1.04744	0.919765	0.899328	1.02797	0.915383	1.04421	1.06704	0.932889	0.901609	1.03518	0.918646	0.991771	1.29226e-05	0.974524	0.398043	D
D	Q76LX8	3	1, 2, 3	ATS13_HUMAN A disintegrin and metalloproteinase with thrombospondin motifs 13 OS=Homo sapiens GN=ADAMTS13 PE=1 SV=1			153505	18	18	26	50	44	62	-0.0152665	0.0802918	0.0141699	0.0149035	0.0294873	-0.0239438	-0.00637753	0.133142	-0.0246595	0.00770566	0.0270077	0.112337	52	0.370821	0.989474	1.05723	1.00987	1.01038	1.02065	0.98354	0.995589	1.09668	0.983053	1.00536	1.0189	1.08098	1.00618	1.03731	0.973445	0.995023	0.998283	1.09907	0.000338752	1.01822	0.153218	D
D	P04406	3	1, 2, 3	G3P_HUMAN Glyceraldehyde-3-phosphate dehydrogenase OS=Homo sapiens GN=GAPDH PE=1 SV=3			36030.4	3	2	4	8	8	9	-0.0140189	-0.029088	0.0447071	0.1414	-0.143618	0.162436	0.151443	-0.23825	-0.115158	-0.0671257	-0.176971	0.232668	8.33333	0.373149	0.99033	0.98004	1.03147	1.10298	0.905246	1.11918	1.11068	0.847773	0.923281	0.954538	0.884558	1.17501	1.12152	0.86504	0.895109	0.865421	0.977146	1.04989	0.000231286	0.962354	0.383141	D
D	P05019	3	1, 2, 3	IGF1_HUMAN Insulin-like growth factor I OS=Homo sapiens GN=IGF1 PE=1 SV=1			21826.9	3	3	2	14	10	8	-0.0549451	-0.00231705	-0.0529056	-0.0223633	0.128586	-0.0199616	0.0932098	-0.0354649	0.0519037	0.202184	-0.0234544	0.00800465	10.6667	0.377557	0.962631	0.998395	0.963993	0.984618	1.09322	0.986259	1.06674	0.975717	1.03663	1.15044	0.983874	1.00556	1.10815	0.977286	1.07535	1.16841	0.899977	1.01957	0.000488693	1.04146	0.0479666	D
D	P32119	3	1, 2, 3	PRDX2_HUMAN Peroxiredoxin-2 OS=Homo sapiens GN=PRDX2 PE=1 SV=5			21878.2	8	7	7	21	26	21	0.130844	-0.380592	0.163433	0.132238	-0.163021	0.201686	0.136695	-0.220602	-0.257733	0.0694997	-0.263996	0.166591	22.6667	0.378204	1.09493	0.768123	1.11995	1.09599	0.893153	1.15004	1.09938	0.858207	0.836401	1.04935	0.832778	1.1224	1.00406	1.11728	0.746821	0.957445	0.932402	0.975967	0.00103604	0.955663	0.355626	D
D	P01344	3	1, 2, 3	IGF2_HUMAN Insulin-like growth factor II OS=Homo sapiens GN=IGF2 PE=1 SV=1			20127.3	2	2	2	5	3	5	0.016808	-0.0191906	0.137305	-0.156675	-0.0386021	-0.0363883	0.026889	-0.103699	0.114263	-0.0894118	-0.0458874	-0.156344	4.33333	0.383036	1.01172	0.986786	1.09985	0.89709	0.973598	0.975093	1.01881	0.930644	1.08242	0.939906	0.968694	0.897296	1.00701	0.943106	0.984155	1.04773	0.994963	0.920216	0.000215297	0.982863	0.380754	D
D	Q07954	3	1, 2, 3	LRP1_HUMAN Prolow-density lipoprotein receptor-related protein 1 OS=Homo sapiens GN=LRP1 PE=1 SV=2			504276	12	16	17	20	20	30	-0.041872	0.0454706	-0.0541487	0.00618149	0.0120516	-0.124615	0.0329931	-0.0473399	0.0298144	0.00903017	0.022924	-0.0434242	23.3333	0.383496	0.971394	1.03202	0.963163	1.00429	1.00839	0.917249	1.02313	0.967719	1.02088	1.00628	1.01602	0.970349	1.05326	0.937694	1.05993	1.00198	1.00756	1.05789	4.6271e-05	1.01972	0.144022	D
D	P00742	3	1, 2, 3	FA10_HUMAN Coagulation factor X OS=Homo sapiens GN=F10 PE=1 SV=2			54696.5	15	16	20	129	125	152	0.135947	-0.214369	-0.0246564	0.00784774	-0.0401469	0.100945	0.0963432	-0.205038	0.00640403	0.116862	-0.101183	0.232172	135.333	0.386732	1.09881	0.861923	0.983055	1.00545	0.972556	1.07248	1.06906	0.867516	1.00445	1.08437	0.932269	1.1746	0.972922	1.00649	1.02176	1.07849	0.958576	1.09522	0.00247426	1.02224	0.129238	D
D	P19021	3	1, 2, 3	AMD_HUMAN Peptidyl-glycine alpha-amidating monooxygenase OS=Homo sapiens GN=PAM PE=1 SV=2			108263	1	3	5	3	6	7	-0.0251192	0.0286926	0.0662187	-0.1072	0.0313279	0.0127905	0.00647495	0.0985412	0.0757812	-0.138899	0.00754515	0.0461228	5.33333	0.387047	0.982739	1.02009	1.04697	0.928388	1.02195	1.00891	1.0045	1.07069	1.05393	0.908212	1.00524	1.03249	1.02214	1.04961	1.00665	0.978268	0.98365	1.02337	4.92626e-05	1.01061	0.203739	D
D	Q13093	3	1, 2, 3	PAFA_HUMAN Platelet-activating factor acetylhydrolase OS=Homo sapiens GN=PLA2G7 PE=1 SV=1			50045.3	7	7	4	11	8	5	-0.0182543	0.199346	-0.0480388	-0.0863528	-0.422476	0.327813	0.00734326	0.0935233	0.280056	0.0882694	-0.349532	0.221946	8	0.387441	0.987427	1.14818	0.96725	0.941901	0.746143	1.25511	1.0051	1.06697	1.21424	1.06309	0.784839	1.16631	1.0179	0.929275	1.25535	1.12867	1.05186	0.929247	0.000159855	1.05205	0.0245773	D
D	P16070	3	1, 2, 3	CD44_HUMAN CD44 antigen OS=Homo sapiens GN=CD44 PE=1 SV=3			81487.4	4	4	3	37	32	24	-0.0366334	0.317157	-0.120792	0.00312911	-0.0112859	-0.190171	-0.0651364	0.205486	0.115947	0.0747358	0.0989426	-0.188536	31	0.389126	0.974927	1.24587	0.919683	1.00217	0.992208	0.876502	0.955855	1.15308	1.08369	1.05317	1.07099	0.877496	0.980437	0.925516	1.17833	1.05089	1.0794	1.00113	0.000380427	1.03595	0.0656514	D
D	P14543	3	1, 2, 3	NID1_HUMAN Nidogen-1 OS=Homo sapiens GN=NID1 PE=1 SV=3			136291	6	4	7	7	6	10	0.0972202	-0.150971	0.0281319	-0.0985306	0.0496293	-0.0369705	-0.0183642	-0.048851	0.210315	-0.106721	0.0603318	0.0252528	7.66667	0.392699	1.06971	0.900644	1.01969	0.933984	1.035	0.9747	0.987352	0.966706	1.15694	0.928696	1.04271	1.01766	0.923008	1.07335	1.1346	0.994339	1.00745	1.04407	5.62523e-05	1.02947	0.0921344	D
D	O95479	3	1, 2, 3	G6PE_HUMAN GDH/6PGL endoplasmic bifunctional protein OS=Homo sapiens GN=H6PD PE=1 SV=2			88836.4	11	8	14	21	14	27	-0.0266058	0.254485	0.087827	-0.113688	0.0219471	0.0410504	-0.0912634	0.321708	0.15345	-0.142865	0.0164695	0.178273	20.6667	0.393211	0.981727	1.19291	1.06277	0.924222	1.01533	1.02886	0.9387	1.24981	1.11223	0.905719	1.01148	1.13153	0.956172	1.0477	1.04654	0.979979	0.99621	1.09979	0.000232637	1.02106	0.136038	D
D	P00568	3	1, 2, 3	KAD1_HUMAN Adenylate kinase isoenzyme 1 OS=Homo sapiens GN=AK1 PE=1 SV=3			21621.3	3	2	2	5	2	4	0.0533816	-0.539737	-0.0302472	0.0424992	-0.00798602	0.0337923	0.110601	-0.205035	-0.206258	0.252495	-0.0959088	0.123982	3.66667	0.39387	1.03769	0.687896	0.979253	1.0299	0.99448	1.0237	1.07968	0.867517	0.866783	1.19127	0.935683	1.08974	1.04046	1.26112	0.885147	1.15669	0.940876	1.06451	0.000169586	1.05813	0.0161196	D
D	P24387	3	1, 2, 3	CRHBP_HUMAN Corticotropin-releasing factor-binding protein OS=Homo sapiens GN=CRHBP PE=1 SV=2			36121	3	3	2	3	6	4	-0.0105843	0.11432	0.109864	-0.0743464	0.0127366	0.0681598	-0.0105736	0.112702	0.0749437	-0.236303	-0.0995412	0.169102	4.33333	0.397582	0.99269	1.08246	1.07913	0.949772	1.00887	1.04838	0.992698	1.08125	1.05332	0.848918	0.93333	1.12436	1.00001	0.998879	0.976086	0.893812	0.925126	1.07247	0.000119967	0.977731	0.393928	D
D	Q9UGM5	3	1, 2, 3	FETUB_HUMAN Fetuin-B OS=Homo sapiens GN=FETUB PE=1 SV=2			42028	17	14	15	137	99	106	0.00979398	0.00148587	0.0331148	-0.0433525	-0.0424059	0.0607265	0.047972	-0.096435	0.0171467	-0.0858955	-0.026739	0.0560213	114	0.402198	1.00681	1.00103	1.02322	0.970397	0.971034	1.04299	1.03381	0.935341	1.01196	0.9422	0.981637	1.03959	1.02682	0.934379	0.988993	0.970942	1.01092	0.996744	0.00271248	0.988132	0.359708	D
D	P02765	3	1, 2, 3	FETUA_HUMAN Alpha-2-HS-glycoprotein OS=Homo sapiens GN=AHSG PE=1 SV=1			39299.7	62	61	52	2686	2000	1529	0.0142364	-0.0828179	-0.0784936	0.153699	0.0396468	-0.03521	-0.0081743	-0.0180831	-0.0715183	0.165495	0.045896	-0.0376466	2071.67	0.403719	1.00992	0.944212	0.947046	1.11242	1.02786	0.97589	0.99435	0.987544	0.951636	1.12155	1.03232	0.974243	0.984586	1.04589	1.00485	1.00821	1.00434	0.998313	0.0527146	1.0077	0.224372	D
D	Q92859	3	1, 2, 3	NEO1_HUMAN Neogenin OS=Homo sapiens GN=NEO1 PE=1 SV=2			159917	7	12	9	15	25	20	-0.0209281	-0.0494817	-0.0307633	-0.0103032	-0.000386709	-0.080579	-0.0210063	0.0138006	0.00235307	-0.0434561	0.0375919	-0.0991642	20	0.404326	0.985598	0.966283	0.978902	0.992884	0.999732	0.945678	0.985545	1.00961	1.00163	0.970328	1.0264	0.933574	0.999946	1.04484	1.02322	0.977282	1.02667	0.9872	0.000125065	1.00986	0.20903	D
D	Q8IUL8	3	1, 2, 3	CILP2_HUMAN Cartilage intermediate layer protein 2 OS=Homo sapiens GN=CILP2 PE=2 SV=2			126211	6	1	4	8	1	6	-0.0551335	0.229796	-0.0838594	-0.0803062	0.0684435	-0.0442307	0.0648668	0.144322	0.0453516	0.189678	0.00399394	-0.0961252	5	0.404525	0.962505	1.17267	0.94353	0.945857	1.04858	0.969807	1.04599	1.10521	1.03193	1.14051	1.00277	0.935542	1.08674	0.942475	1.0937	1.20579	0.95631	0.964669	3.96161e-05	1.04161	0.0475294	D
D	P11021	3	1, 2, 3	GRP78_HUMAN 78 kDa glucose-regulated protein OS=Homo sapiens GN=HSPA5 PE=1 SV=2			72288.4	15	12	19	32	29	52	-0.0173857	-0.0822128	-0.0190698	0.0571888	-0.00954399	0.0585699	0.00893302	-0.00917913	-0.0960914	-0.058683	-0.0500501	0.0412097	37.6667	0.40865	0.988021	0.944608	0.986869	1.04044	0.993406	1.04143	1.00621	0.993658	0.935564	0.96014	0.965903	1.02898	1.01841	1.05193	0.948013	0.922825	0.972314	0.988039	0.000521061	0.983588	0.378284	D
D	P27797	3	1, 2, 3	CALR_HUMAN Calreticulin OS=Homo sapiens GN=CALR PE=1 SV=1			48111.8	4	3	3	7	4	6	0.0589886	-0.128763	-0.0203685	-0.045944	-0.101563	-0.0170276	-0.0317051	-0.0617433	0.0575233	-0.112086	0.0475281	0.0499236	5.66667	0.409681	1.04174	0.914616	0.985981	0.968656	0.932023	0.988267	0.978263	0.958106	1.04068	0.925249	1.03349	1.03521	0.939071	1.04755	1.05547	0.955189	1.10887	1.0475	0.000117781	1.02561	0.11097	D
D	P00740	3	1, 2, 3	FA9_HUMAN Coagulation factor IX OS=Homo sapiens GN=F9 PE=1 SV=2			51745	14	10	14	63	58	66	0.149684	-0.173416	-0.024344	-0.0766941	-0.00919184	-0.0985011	0.0345925	-0.159004	0.10675	-0.0984775	0.0606596	0.0303665	62.3333	0.415201	1.10933	0.88674	0.983268	0.948228	0.993649	0.934003	1.02427	0.895643	1.0768	0.934018	1.04294	1.02127	0.923324	1.01004	1.09512	0.985014	1.04961	1.09344	0.00120463	1.02609	0.108495	D
D	P05556	3	1, 2, 3	ITB1_HUMAN Integrin beta-1 OS=Homo sapiens GN=ITGB1 PE=1 SV=2			88357	4	2	3	8	4	4	-0.010147	0.021798	-0.0287213	0.0041226	-0.0813802	0.0620368	-0.0233425	0.154586	-0.00190912	-0.0537627	0.0521503	0.0220285	5.33333	0.419887	0.992991	1.01522	0.980289	1.00286	0.945153	1.04394	0.98395	1.1131	0.998678	0.96342	1.03681	1.01539	0.990895	1.09641	1.01876	0.960671	1.09697	0.972649	6.03612e-05	1.02273	0.126516	D
D	P22105	3	1, 2, 3	TENX_HUMAN Tenascin-X OS=Homo sapiens GN=TNXB PE=1 SV=3			464034	34	22	38	125	86	139	-0.00844043	0.154476	-0.0169325	-0.0355446	-0.0366863	0.0577666	-0.0198541	0.130483	0.0378264	-0.00628102	-0.0160873	0.0512874	116.667	0.425977	0.994167	1.11302	0.988332	0.975663	0.974892	1.04085	0.986332	1.09466	1.02657	0.995656	0.988911	1.03619	0.99212	0.983507	1.03869	1.02049	1.01438	0.995519	0.000251418	1.00745	0.242802	D
D	Q9BXR6	3	1, 2, 3	FHR5_HUMAN Complement factor H-related protein 5 OS=Homo sapiens GN=CFHR5 PE=1 SV=1			64377.1	10	10	10	54	41	44	0.0248914	0.0134258	0.10877	-0.177766	-0.0966299	0.157215	-0.0675662	0.0642102	0.154261	0.00318458	-0.0807492	0.146602	46.3333	0.426928	1.0174	1.00935	1.07831	0.884071	0.935215	1.11513	0.954246	1.04551	1.11285	1.00221	0.945566	1.10696	0.937924	1.03583	1.03203	1.13363	1.01107	0.99267	0.000719718	1.02386	0.12026	D
D	Q12860	3	1, 2, 3	CNTN1_HUMAN Contactin-1 OS=Homo sapiens GN=CNTN1 PE=1 SV=1			113249	17	13	17	34	31	43	-0.0920029	0.323482	-0.0824696	0.107334	0.0314239	-0.188434	-0.0460806	0.210959	-0.0566596	0.14201	0.101966	-0.103039	36	0.428015	0.938219	1.25135	0.94444	1.07724	1.02202	0.877558	0.968564	1.15746	0.961488	1.10344	1.07323	0.93107	1.03234	0.924969	1.01805	1.02433	1.05011	1.06098	0.000317884	1.01846	0.151698	D
D	P27169	3	1, 2, 3	PON1_HUMAN Serum paraoxonase/arylesterase 1 OS=Homo sapiens GN=PON1 PE=1 SV=3			39706.2	11	9	10	92	58	71	0.199072	-0.303503	-0.0123404	0.121928	0.142394	-0.232947	0.0419972	-0.121547	-0.108552	0.0375397	0.0192845	-0.215495	73.6667	0.43258	1.14796	0.810283	0.991483	1.08819	1.10373	0.850895	1.02954	0.919201	0.927519	1.02636	1.01346	0.861251	0.896841	1.13442	0.935486	0.943184	0.918207	1.01217	0.00185529	0.973385	0.398705	D
D	P01042	3	1, 2, 3	KNG1_HUMAN Kininogen-1 OS=Homo sapiens GN=KNG1 PE=1 SV=2			71912.2	65	67	64	1093	1001	950	0.0657479	0.0107191	-0.0923321	-0.00455704	-0.0251741	-0.0566052	-0.0399503	0.017844	0.0366994	-0.00438087	0.0411395	0.0153215	1014.67	0.432792	1.04663	1.00746	0.938005	0.996846	0.982702	0.961524	0.972688	1.01245	1.02576	0.996968	1.02893	1.01068	0.929355	1.00495	1.09356	1.00012	1.04704	1.05112	0.0141098	1.02102	0.13627	D
D	P16930	3	1, 2, 3	FAAA_HUMAN Fumarylacetoacetase OS=Homo sapiens GN=FAH PE=1 SV=2			46344.2	3	2	4	5	4	8	0.171171	-0.359755	-0.0757136	0.486291	0.32232	-0.544266	0.333786	-0.438294	-0.149816	0.27937	0.210645	-0.503659	5.66667	0.43469	1.12597	0.779297	0.948873	1.40084	1.25034	0.68574	1.26032	0.738007	0.901365	1.21366	1.15721	0.705316	1.11931	0.947016	0.949933	0.866384	0.925513	1.02855	0.000122273	0.972784	0.398883	D
D	P07225	3	1, 2, 3	PROS_HUMAN Vitamin K-dependent protein S OS=Homo sapiens GN=PROS1 PE=1 SV=1			75073.9	25	19	22	157	121	120	0.0204592	0.0117025	0.061247	-0.0460223	-0.0170534	0.0762233	-0.0518484	0.139926	-0.00810382	-0.226355	-0.0713275	0.107244	132.667	0.437017	1.01428	1.00814	1.04337	0.968603	0.988249	1.05425	0.9647	1.10185	0.994399	0.854792	0.951762	1.07717	0.951115	1.09295	0.953067	0.8825	0.963079	1.02173	0.00176715	0.977407	0.394491	D
D	P12821	3	1, 2, 3	ACE_HUMAN Angiotensin-converting enzyme OS=Homo sapiens GN=ACE PE=1 SV=1			149620	13	10	11	35	27	23	0.0107922	-0.142073	0.106529	-0.133688	0.105569	-0.426245	0.0382079	-0.0820965	0.076757	-0.173169	0.107327	-0.349767	28.3333	0.441706	1.00751	0.906216	1.07663	0.911498	1.07592	0.744196	1.02684	0.944684	1.05464	0.886893	1.07723	0.784711	1.01918	1.04245	0.979575	0.973005	1.00122	1.05444	0.000189369	1.01165	0.196573	D
D	P11597	3	1, 2, 3	CETP_HUMAN Cholesteryl ester transfer protein OS=Homo sapiens GN=CETP PE=1 SV=2			54721.2	5	4	4	10	7	13	0.275053	-0.448219	-0.0408253	0.0360115	-0.101004	0.151714	0.188915	-0.373003	-0.0791105	-0.108968	-0.0698084	0.151096	10	0.442316	1.21004	0.732947	0.972099	1.02528	0.932384	1.11089	1.13991	0.772173	0.946641	0.927251	0.952765	1.11041	0.942041	1.05352	0.973812	0.904393	1.02186	0.999571	0.000182745	0.982532	0.381834	D
D	P05452	3	1, 2, 3	TETN_HUMAN Tetranectin OS=Homo sapiens GN=CLEC3B PE=1 SV=3			22522.3	10	10	10	101	72	109	-0.0452279	0.220271	-0.0665588	0.112208	-0.0778222	0.0733778	0.0164835	0.165404	-0.0350424	0.0798139	0.024367	0.0831924	94	0.447448	0.969137	1.16495	0.954913	1.08088	0.947487	1.05218	1.01149	1.12148	0.976003	1.05688	1.01703	1.05936	1.0437	0.962683	1.02209	0.977796	1.0734	1.00683	0.00417365	1.01442	0.177753	D
D	Q8WWZ8	3	1, 2, 3	OIT3_HUMAN Oncoprotein-induced transcript 3 protein OS=Homo sapiens GN=OIT3 PE=1 SV=2			59982.5	3	1	3	3	1	4	-0.00409036	-0.0384558	0.0833643	-0.105288	-0.110884	0.052716	-0.00579494	0.0419548	0.187043	-0.286576	-0.0261994	0.208308	2.66667	0.448184	0.997169	0.973697	1.05949	0.929619	0.92602	1.03722	0.995991	1.02951	1.13843	0.819846	0.982004	1.15533	0.998819	1.05732	1.07451	0.881915	1.06046	1.11388	4.44574e-05	1.03115	0.0846527	D
D	P08603	3	1, 2, 3	CFAH_HUMAN Complement factor H OS=Homo sapiens GN=CFH PE=1 SV=4			139005	126	126	116	2106	1794	1472	0.0733262	-0.188031	0.0461679	-0.141986	0.0152186	0.0272082	-0.0741325	-0.0084101	0.153025	-0.0822153	0.00229544	0.0649239	1790.67	0.450566	1.05214	0.877803	1.03252	0.906271	1.0106	1.01904	0.949913	0.994188	1.1119	0.944606	1.00159	1.04603	0.902839	1.13259	1.07688	1.0423	0.991082	1.02649	0.0128821	1.0287	0.0957255	D
D	P30101	3	1, 2, 3	PDIA3_HUMAN Protein disulfide-isomerase A3 OS=Homo sapiens GN=PDIA3 PE=1 SV=4			56746.7	6	2	4	8	2	5	0.0197702	0.0831973	-0.0583508	0.0092635	-0.0987742	0.138998	-0.0768408	0.12491	0.01005	-0.00954364	-0.0442478	0.226486	5	0.453672	1.0138	1.05936	0.960361	1.00644	0.933826	1.10114	0.948132	1.09044	1.00699	0.993407	0.969795	1.16998	0.935227	1.02933	1.04855	0.987048	1.03852	1.06252	8.81108e-05	1.01687	0.161746	D
D	P08581	3	1, 2, 3	MET_HUMAN Hepatocyte growth factor receptor OS=Homo sapiens GN=MET PE=1 SV=4			155441	5	4	8	7	8	15	-0.0811603	0.0305043	-0.0712228	-0.00426828	0.0508904	-0.03291	-0.012863	0.077007	0.125466	-0.041078	-0.0300701	-0.0405752	10	0.472001	0.945297	1.02137	0.951831	0.997046	1.0359	0.977447	0.991124	1.05483	1.09086	0.971928	0.979373	0.972267	1.04848	1.03276	1.14607	0.974808	0.945428	0.994701	6.43329e-05	1.02371	0.121093	D
D	P00558	3	1, 2, 3	PGK1_HUMAN Phosphoglycerate kinase 1 OS=Homo sapiens GN=PGK1 PE=1 SV=3			44586.1	2	2		2	2		0.024306	-0.133958	0.0299981	0.08807			0.0663738	-0.109028	-0.100042	0.0183262			2	0.473228	1.01699	0.911328	1.02101	1.06295			1.04708	0.927213	0.933006	1.01278			1.02959	1.01743	0.913806	0.952807			4.4857e-05	0.978408	0.392642	D
D	P17936	3	1, 2, 3	IBP3_HUMAN Insulin-like growth factor-binding protein 3 OS=Homo sapiens GN=IGFBP3 PE=1 SV=2			31653.7	16	12	14	94	89	77	0.0722587	-0.0749364	0.00766039	-0.0465924	0.134764	-0.578615	0.0956626	-0.206122	0.0407216	-0.0428608	0.207466	-0.378321	86.6667	0.476493	1.05136	0.949384	1.00532	0.968221	1.09791	0.669606	1.06856	0.866864	1.02863	0.970728	1.15466	0.769333	1.01635	0.913081	1.02318	1.00259	1.05168	1.14893	0.00273796	1.02597	0.109111	D
D	P22392	2	1, 3	NDKB_HUMAN Nucleoside diphosphate kinase B OS=Homo sapiens GN=NME2 PE=1 SV=1			17286.9	5		3	11		5	0.088176	-0.49551			-0.186018	0.266941	0.193296	-0.27122			-0.279179	0.253454	8	0.481025	1.06303	0.709311			0.879029	1.20325	1.14337	0.828618			0.82406	1.19206	1.07558	1.1682			0.937466	0.990695	0.000462777	1.04299	0.0437838	D
D	Q92820	3	1, 2, 3	GGH_HUMAN Gamma-glutamyl hydrolase OS=Homo sapiens GN=GGH PE=1 SV=2			35941.2	7	7	7	20	23	21	0.0430927	-0.330912	0.264978	-0.149905	0.334658	-0.6949	0.14029	-0.211439	0.108782	-0.143346	0.376632	-0.617531	21.3333	0.481548	1.03032	0.795034	1.20162	0.90131	1.26108	0.617752	1.10213	0.863675	1.07832	0.905417	1.29831	0.651785	1.06969	1.08634	0.897388	1.00456	1.02952	1.05509	0.000593563	1.02376	0.120774	D
D	P11142, P54652	1	2	HSP7C_HUMAN Heat shock cognate 71 kDa protein OS=Homo sapiens GN=HSPA8 PE=1 SV=1			70854.2		4	3		9	8			0.0657909	0.00608297	0.0143012	-0.0198096			-0.0489896	-0.117857	-0.040097	0.0969994	8.5	0.487279			1.04666	1.00423	1.00996	0.986363			0.966613	0.921556	0.97259	1.06955			0.923523	0.917678	0.962996	1.08433	0.000119965	0.972133	0.398942	D
D	P59665, P59666	2	1, 2	DEF1_HUMAN Neutrophil defensin 1 OS=Homo sapiens GN=DEFA1 PE=1 SV=1			10194.2	2	2	2	18	23	26	-0.0658482	0.206454	-0.151306	0.229688	0.120254	-0.496244	0.0265192	-0.0184967	-0.00966825	0.289535	0.164737	-0.360209	22.3333	0.488653	0.955383	1.15385	0.900435	1.17258	1.08693	0.70895	1.01855	0.987261	0.993321	1.22225	1.12096	0.779052	1.06612	0.855624	1.10316	1.04236	1.03131	1.09888	0.00219079	1.03291	0.0772873	D
D	Q8NBP7	3	1, 2, 3	PCSK9_HUMAN Proprotein convertase subtilisin/kexin type 9 OS=Homo sapiens GN=PCSK9 PE=1 SV=3			74239.1	8	5	6	20	8	13	-0.0299975	-0.0612071	-0.0379338	0.00462416	0.00764006	0.000490339	-0.026172	-0.0521679	0.0543888	0.0295272	-0.0542545	0.0224472	13.6667	0.489711	0.979422	0.958462	0.974049	1.00321	1.00531	1.00034	0.982023	0.964486	1.03842	1.02068	0.963092	1.01568	1.00266	1.00629	1.06609	1.01741	0.958005	1.01534	0.00018409	1.01096	0.20131	D
D	P80723	3	1, 2, 3	BASP1_HUMAN Brain acid soluble protein 1 OS=Homo sapiens GN=BASP1 PE=1 SV=2			22680	2	2	2	5	2	3	0.0641356	0.0160541	0.0785806	-0.0204732	0.0191719	0.0637457	-0.0829748	0.114773	-0.0220433	0.027478	-0.160191	0.125539	3.33333	0.489972	1.04546	1.01119	1.05598	0.985909	1.01338	1.04518	0.944109	1.0828	0.984837	1.01923	0.894906	1.09092	0.903057	1.07082	0.93263	1.0338	0.883093	1.04376	0.000146972	0.97786	0.393693	D
D	Q9NZP8	3	1, 2, 3	C1RL_HUMAN Complement C1r subcomponent-like protein OS=Homo sapiens GN=C1RL PE=1 SV=2			53464.3	16	13	14	110	89	89	0.0058878	-0.0207321	0.0813906	-0.065384	-0.0487389	0.0845111	-0.00834824	0.059728	0.0664002	-0.0228831	-0.0790449	0.0973389	96	0.49191	1.00409	0.985732	1.05804	0.955691	0.966781	1.06033	0.99423	1.04227	1.0471	0.984264	0.946684	1.0698	0.990181	1.05736	0.989663	1.0299	0.979213	1.00893	0.00179559	1.00921	0.213643	D
D	P13598	3	1, 2, 3	ICAM2_HUMAN Intercellular adhesion molecule 2 OS=Homo sapiens GN=ICAM2 PE=1 SV=2			30634.6	3	4	5	19	18	28	-0.0350675	0.137825	-0.0977883	0.28996	-0.168351	0.117772	-0.0420533	0.180421	-0.158971	0.264486	-0.135803	0.0558135	21.6667	0.497165	0.975986	1.10025	0.934464	1.22261	0.889859	1.08506	0.971272	1.13321	0.895664	1.20121	0.910163	1.03945	0.99517	1.02997	0.958478	0.982498	1.02282	0.957963	0.000707262	0.991148	0.344767	D
D	O94985	3	1, 2, 3	CSTN1_HUMAN Calsyntenin-1 OS=Homo sapiens GN=CLSTN1 PE=1 SV=1			109724	2	1	5	3	2	9	0.00887751	0.0482152	-0.0455807	0.0162044	0.0478899	-0.00927468	-0.0321618	0.147139	-0.0102684	-0.0850442	-0.0467999	-0.0435829	4.66667	0.502329	1.00617	1.03398	0.9689	1.0113	1.03375	0.993592	0.977954	1.10737	0.992908	0.942756	0.968081	0.970242	0.971955	1.07097	1.02478	0.932226	0.936474	0.9765	4.25311e-05	0.985484	0.371156	D
D	P02749	3	1, 2, 3	APOH_HUMAN Beta-2-glycoprotein 1 OS=Homo sapiens GN=APOH PE=1 SV=3			38272.7	44	49	44	601	565	652	0.442031	-0.316107	-0.0140477	-0.0347869	0.0152497	-0.0940977	0.261104	-0.382155	-0.00934275	-0.000908505	0.0553971	-0.0766982	606	0.502715	1.35852	0.803235	0.99031	0.976176	1.01063	0.936858	1.1984	0.767291	0.993545	0.99937	1.03915	0.948225	0.882136	0.955251	1.00327	1.02376	1.02822	1.01213	0.0158338	0.984128	0.376351	D
D	P04004	3	1, 2, 3	VTNC_HUMAN Vitronectin OS=Homo sapiens GN=VTN PE=1 SV=1			54271.2	48	51	42	981	946	846	0.0839778	-0.185325	-0.00254452	-0.0516329	-0.000764356	-0.0282303	0.0104178	-0.123903	0.0114554	-0.0101708	0.0758268	-0.0495369	924.333	0.505931	1.05994	0.879451	0.998238	0.964844	0.99947	0.980622	1.00725	0.917702	1.00797	0.992975	1.05396	0.966246	0.95029	1.04349	1.00975	1.02916	1.05452	0.98534	0.0170318	1.01209	0.193492	D
D	P11717	3	1, 2, 3	MPRI_HUMAN Cation-independent mannose-6-phosphate receptor OS=Homo sapiens GN=IGF2R PE=1 SV=3			274199	11	9	15	15	15	31	0.00354445	0.0837713	-0.0536877	0.044349	-0.0484575	0.093951	-0.00660724	0.0613555	-0.0396268	0.0868716	-0.0694412	0.149325	20.3333	0.506188	1.00246	1.05978	0.96347	1.03122	0.96697	1.06729	0.995431	1.04345	0.972907	1.06206	0.953007	1.10905	0.992988	0.984583	1.00979	1.02991	0.98556	1.03913	7.41555e-05	1.00699	0.245867	D
D	P01024	3	1, 2, 3	CO3_HUMAN Complement C3 OS=Homo sapiens GN=C3 PE=1 SV=2			187030	56	45	46	195	147	158	0.0217819	-0.320627	-0.00853397	-0.0933386	0.0431174	0.0131574	-0.024178	-0.0292078	0.0900768	-0.153101	-0.034752	0.0486125	166.667	0.51187	1.01521	0.800722	0.994102	0.937351	1.03034	1.00916	0.983381	0.979958	1.06443	0.899315	0.9762	1.03427	0.968645	1.22384	1.07074	0.959422	0.947456	1.02488	0.000891123	1.0325	0.0789632	D
D	Q9H4B8	2	1, 3	DPEP3_HUMAN Dipeptidase 3 OS=Homo sapiens GN=DPEP3 PE=2 SV=2			53653.8	2		2	6		6	-0.0290357	-0.0033245			0.139208	-0.312113	0.0569834	0.212417			0.00128253	-0.265955	6	0.52438	0.980075	0.997698			1.1013	0.805461	1.04029	1.15863			1.00089	0.831648	1.06144	1.1613			0.908825	1.03251	0.000111828	1.04102	0.0492259	D
D	P07942	3	1, 2, 3	LAMB1_HUMAN Laminin subunit beta-1 OS=Homo sapiens GN=LAMB1 PE=1 SV=2			197909	4		7	7	0	15	0.00472455	0.147774	-0.0479829	-0.0153401	0.0300384	0.0239177	-0.0116512	0.169677	-0.0201338	0.0287196	-0.0125942	-0.133509	7.33333	0.530041	1.00328	1.10786	0.967288	0.989423	1.02104	1.01672	0.991957	1.12481	0.986141	1.02011	0.991308	0.911612	0.988713	1.0153	1.01949	1.03101	0.970882	0.896623	3.70541e-05	0.987003	0.364793	D
D	O14791	3	1, 2, 3	APOL1_HUMAN Apolipoprotein L1 OS=Homo sapiens GN=APOL1 PE=1 SV=5			43946.9	7	4	3	13	8	6	0.205425	-0.419754	0.225682	-0.15425	-0.0162868	0.156698	0.218424	-0.340254	0.119402	-0.341853	-0.0960196	0.252884	9	0.530686	1.15303	0.747552	1.16933	0.8986	0.988774	1.11473	1.16346	0.789902	1.08628	0.789027	0.935611	1.19159	1.00905	1.05665	0.928981	0.878063	0.946233	1.06894	0.000204793	0.98132	0.385527	D
D	P22692	3	1, 2, 3	IBP4_HUMAN Insulin-like growth factor-binding protein 4 OS=Homo sapiens GN=IGFBP4 PE=1 SV=2			27915.5	3	3	3	12	9	8	0.025156	0.166888	0.00696857	-0.0123124	-0.104111	-0.0450593	-0.135672	0.171698	-0.0709628	-0.0122802	-0.0474837	-0.00199964	9.66667	0.535875	1.01759	1.12263	1.00484	0.991502	0.930378	0.96925	0.910246	1.12638	0.952002	0.991524	0.967623	0.998615	0.894512	1.00334	0.947415	1.00002	1.04003	1.0303	0.000346284	0.985936	0.369322	D
D	Q14118	3	1, 2, 3	DAG1_HUMAN Dystroglycan OS=Homo sapiens GN=DAG1 PE=1 SV=2			97380.7	2	1	3	2	2	3	-0.0106038	0.00706488	0.113474	-0.100991	-0.0201775	-0.0735787	0.064477	-0.0874309	0.021435	-0.0982507	0.0340723	-0.140747	2.33333	0.536577	0.992677	1.00491	1.08183	0.932393	0.986111	0.950278	1.04571	0.941197	1.01497	0.934165	1.0239	0.90705	1.05342	0.9366	0.938196	1.0019	1.03832	0.95451	2.3961e-05	0.987158	0.364114	D
D	P00338	2	1, 2	LDHA_HUMAN L-lactate dehydrogenase A chain OS=Homo sapiens GN=LDHA PE=1 SV=2			36665.4	2	2		5	9		0.0393553	0.0712186	-0.0436346	0.210059			-0.117164	0.279719	-0.110319	-0.058687			7	0.536753	1.02765	1.0506	0.970208	1.15674			0.921998	1.21396	0.926383	0.960138			0.897187	1.15549	0.95483	0.830041			0.000190916	0.959386	0.372452	D
D	P13489	3	1, 2, 3	RINI_HUMAN Ribonuclease inhibitor OS=Homo sapiens GN=RNH1 PE=1 SV=2			49941.1	3	2	3	3	2	4	-0.00756691	0.186503	0.0371412	0.000295204	0.0271665	0.0126766	-0.0230614	0.216091	-0.227501	0.146753	-0.0887389	0.00665495	3	0.5381	0.994769	1.138	1.02608	1.0002	1.01901	1.00883	0.984142	1.16158	0.854113	1.10708	0.940344	1.00462	0.989318	1.02072	0.832405	1.10685	0.922803	0.995835	6.00708e-05	0.977988	0.393456	D
D	O43895	3	1, 2, 3	XPP2_HUMAN Xaa-Pro aminopeptidase 2 OS=Homo sapiens GN=XPNPEP2 PE=1 SV=3			75576.8	2	1	2	3	2	3	0.0835475	-0.308507	0.0941891	0.00836359	-0.200114	0.0606048	0.142138	-0.241985	-0.0358788	-0.263524	-0.090546	-0.00547705	2.66667	0.541804	1.05962	0.807477	1.06747	1.00581	0.870482	1.0429	1.10354	0.845581	0.975437	0.83305	0.939167	0.996211	1.04145	1.04719	0.913788	0.828235	1.07891	0.955229	3.52842e-05	0.977466	0.394392	D
D	P43251	3	1, 2, 3	BTD_HUMAN Biotinidase OS=Homo sapiens GN=BTD PE=1 SV=2			61093.3	19	19	19	123	119	132	0.0537069	-0.0648688	-0.100691	0.206431	0.0218877	-0.107956	-0.0150805	-0.0843468	-0.0662374	0.210333	0.0451822	0.0273155	124.667	0.543541	1.03793	0.956032	0.932587	1.15383	1.01529	0.927902	0.989601	0.943212	0.955126	1.15696	1.03181	1.01911	0.953439	0.98659	1.02417	1.00271	1.01628	1.0983	0.0020406	1.01358	0.183354	D
D	Q6UX71	3	1, 2, 3	PXDC2_HUMAN Plexin domain-containing protein 2 OS=Homo sapiens GN=PLXDC2 PE=1 SV=1			59545.5	4	1	3	11	2	7	-0.133967	0.251613	-0.0720229	0.120923	0.0157754	-0.0515614	0.0303842	0.142673	-0.0708304	0.177877	0.0320136	-0.0411618	6.66667	0.546617	0.911322	1.19054	0.951303	1.08743	1.01099	0.964891	1.02128	1.10395	0.95209	1.13122	1.02244	0.971872	1.12066	0.927269	1.00083	1.04027	1.01132	1.00723	0.000111959	1.01793	0.155021	D
D	Q8IWV2	3	1, 2, 3	CNTN4_HUMAN Contactin-4 OS=Homo sapiens GN=CNTN4 PE=1 SV=1			113383	3	2	3	4	4	7	-0.0692235	0.183086	-0.0320693	0.0830266	-0.0631751	0.13001	0.0467603	0.243789	-0.123048	-0.0133978	-0.10814	0.0453606	5	0.552967	0.953151	1.13531	0.978017	1.05924	0.957155	1.0943	1.03294	1.1841	0.918246	0.990756	0.927784	1.03194	1.08371	1.04297	0.938886	0.935348	0.969314	0.943014	4.40984e-05	0.985542	0.370927	D
D	P00915	3	1, 2, 3	CAH1_HUMAN Carbonic anhydrase 1 OS=Homo sapiens GN=CA1 PE=1 SV=2			28852.4	12	8	11	53	39	47	-0.0219935	-0.283284	0.0206654	0.24714	-0.0696602	0.173383	0.131558	-0.215012	-0.137796	0.08308	-0.12108	0.131439	46.3333	0.554717	0.984871	0.821718	1.01443	1.18685	0.952862	1.1277	1.09548	0.861539	0.908906	1.05928	0.919499	1.09539	1.1123	1.04846	0.89598	0.89251	0.964986	0.971345	0.00160588	0.980931	0.386624	D
D	P13473	3	1, 2, 3	LAMP2_HUMAN Lysosome-associated membrane glycoprotein 2 OS=Homo sapiens GN=LAMP2 PE=1 SV=2			44932.3	3	3	2	7	7	4	-0.095765	0.304942	-0.327556	0.300963	-0.0250224	0.0949346	0.0315736	0.192116	-0.191128	0.419108	-0.0576139	0.0299974	6	0.556647	0.935776	1.23537	0.796885	1.23197	0.982805	1.06802	1.02213	1.14244	0.87592	1.3371	0.960852	1.02101	1.09228	0.924775	1.09918	1.08534	0.977663	0.955987	0.000133534	1.02254	0.127584	D
D	P0DJI8	3	1, 2, 3	SAA1_HUMAN Serum amyloid A-1 protein OS=Homo sapiens GN=SAA1 PE=1 SV=1			13523.5	2	3	1	2	4	1	-0.29389	0.114212	0.112361	0.759264	0.161567	-0.19031	0.67097	0.0112568	-0.507003	-0.214873	0.0461884	-0.333264	2.33333	0.56419	0.8157	1.08238	1.081	1.69263	1.1185	0.876417	1.59214	1.00783	0.703683	0.861622	1.03253	0.793739	1.95187	0.931124	0.650958	0.509044	0.92314	0.905663	0.000172539	0.978634	0.392182	D
D	Q14126	3	1, 2, 3	DSG2_HUMAN Desmoglein-2 OS=Homo sapiens GN=DSG2 PE=1 SV=2			122218	3	4	9	5	12	15	-0.0499453	-0.0850125	-0.0358502	0.132192	0.0177988	-0.129729	0.015694	-0.0390888	-0.132882	-0.0587169	0.0354698	-0.120183	10.6667	0.565285	0.965973	0.942776	0.975457	1.09596	1.01241	0.914003	1.01094	0.973269	0.912008	0.960118	1.02489	0.920071	1.04655	1.03234	0.934955	0.876054	1.01232	1.00664	8.7276e-05	0.984811	0.373796	D
D	P10451	3	1, 2, 3	OSTP_HUMAN Osteopontin OS=Homo sapiens GN=SPP1 PE=1 SV=1			35401.2	1	2	2	1	2	5	-0.0645572	0.0185083	0.0879742	0.003	-0.081503	0.101023	0.0416024	0.0556531	0.0350886	0.247588	-0.077068	-0.0385984	2.66667	0.565794	0.956239	1.01291	1.06288	1.00208	0.945073	1.07253	1.02926	1.03933	1.02462	1.18722	0.947982	0.9736	1.07636	1.02608	0.964006	1.18475	1.00308	0.907758	7.53269e-05	1.02701	0.103889	D
D	Q8NHL6	2	1, 3	LIRB1_HUMAN Leukocyte immunoglobulin-like receptor subfamily B member 1 OS=Homo sapiens GN=LILRB1 PE=1 SV=1			70775.4	2		2	7		9	-0.0340461	0.00689618			-0.183305	0.26496	-0.00245541	0.0619213			-0.275731	0.384607	8	0.56705	0.976677	1.00479			0.880683	1.2016	0.998299	1.04385			0.826032	1.3055	1.02214	1.03888			0.937944	1.08647	0.000113034	1.02136	0.134329	D
D	Q6EMK4	3	1, 2, 3	VASN_HUMAN Vasorin OS=Homo sapiens GN=VASN PE=1 SV=1			71667.5	10	8	8	55	44	41	-0.0338672	-0.0336981	-0.0368387	0.0548098	-0.0147167	-0.0343199	-0.0163771	0.0827244	-0.0161939	-0.0932231	0.00663976	0.0822484	46.6667	0.568667	0.976798	0.976913	0.974789	1.03872	0.989851	0.976492	0.988712	1.05902	0.988838	0.937426	1.00461	1.05867	1.0122	1.08404	1.01441	0.90248	1.01491	1.08415	0.000651155	1.0187	0.150236	D
D	P02760	3	1, 2, 3	AMBP_HUMAN Protein AMBP OS=Homo sapiens GN=AMBP PE=1 SV=1			38974	24	28	29	392	460	375	0.0754056	-0.147813	2.96513e-05	-0.0939497	0.0472765	-0.147827	0.0217254	-0.114937	0.107318	-0.134703	0.0305215	-0.0821264	409	0.570027	1.05366	0.902618	1.00002	0.936954	1.03331	0.902609	1.01517	0.923422	1.07722	0.910858	1.02138	0.944664	0.963475	1.02305	1.0772	0.972147	0.988453	1.04659	0.0104942	1.01182	0.195369	D
D	Q13232	3	1, 2, 3	NDK3_HUMAN Nucleoside diphosphate kinase 3 OS=Homo sapiens GN=NME3 PE=1 SV=2			19002.9	2	2	2	2	3	4	0.00340377	-0.101161	0.172	-0.00117157	-0.0643886	0.110885	-0.0341555	0.122683	-0.0403929	-0.0344213	-0.0904296	-0.0194567	3	0.574493	1.00236	0.932282	1.12662	0.999188	0.956351	1.07989	0.976603	1.08876	0.97239	0.976423	0.939243	0.986604	0.974302	1.16784	0.863104	0.977217	0.982112	0.913615	0.00015787	0.979698	0.389803	D
D	P08294	3	1, 2, 3	SODE_HUMAN Extracellular superoxide dismutase [Cu-Zn] OS=Homo sapiens GN=SOD3 PE=1 SV=2			25834.7	3	3	4	13	9	20	-0.078253	0.380843	-0.0959567	0.0267673	0.0106817	0.144894	-0.0916926	0.30148	-0.0308815	0.0855331	-0.119704	0.1324	14	0.576466	0.947204	1.3021	0.935652	1.01873	1.00743	1.10565	0.938421	1.23241	0.978822	1.06108	0.920377	1.09612	0.990728	0.946476	1.04614	1.04157	0.913587	0.991377	0.000541907	0.988314	0.358863	D
D	P04070	3	1, 2, 3	PROC_HUMAN Vitamin K-dependent protein C OS=Homo sapiens GN=PROC PE=1 SV=1			52037.5	8	8	9	40	20	31	0.00276494	0.0199528	-0.0154212	-0.0090925	-0.0260253	0.0514485	-0.00651872	0.0708835	-0.0426402	-0.0225132	-0.0876211	0.244341	30.3333	0.579883	1.00192	1.01393	0.989368	0.993717	0.982122	1.0363	0.995492	1.05036	0.970877	0.984516	0.941073	1.18455	0.993586	1.03593	0.98131	0.990741	0.958204	1.14305	0.000582913	1.01714	0.16002	D
D	P29401	3	1, 2, 3	TKT_HUMAN Transketolase OS=Homo sapiens GN=TKT PE=1 SV=3			67834.7	2	2	2	2	2	2	0.125864	-0.254	-0.116196	0.13869	-0.0634342	0.0363627	0.0825781	-0.153028	-0.130729	0.120162	-0.0201673	0.0440173	2	0.580039	1.09116	0.838568	0.922617	1.10091	0.956983	1.02553	1.05891	0.899361	0.91337	1.08686	0.986118	1.03098	0.970442	1.0725	0.989977	0.987239	1.03044	1.00532	2.94834e-05	1.00932	0.212844	D
D	P05543	3	1, 2, 3	THBG_HUMAN Thyroxine-binding globulin OS=Homo sapiens GN=SERPINA7 PE=1 SV=2			46294.6	25	23	22	310	248	227	-0.0234674	0.00313793	0.108416	-0.0855319	-0.0586078	0.133979	0.0228635	-0.00554196	0.0728966	-0.108922	-0.168088	0.180409	261.667	0.580533	0.983865	1.00218	1.07804	0.942437	0.96019	1.09732	1.01597	0.996166	1.05183	0.92728	0.890021	1.1332	1.03264	0.994002	0.97568	0.983918	0.926922	1.03271	0.00565221	0.990977	0.345664	D
D	P48637	2	2, 3	GSHB_HUMAN Glutathione synthetase OS=Homo sapiens GN=GSS PE=1 SV=1			52352.3		3	4		3	7			-0.101895	0.0192463	0.0697102	-0.143818			-0.00827695	-0.154989	0.02406	-0.152685	5	0.584539			0.931808	1.01343	1.04951	0.90512			0.994279	0.898139	1.01682	0.899575			1.06704	0.886237	0.968853	0.993873	9.55069e-05	0.979002	0.3914	D
D	P12259	3	1, 2, 3	FA5_HUMAN Coagulation factor V OS=Homo sapiens GN=F5 PE=1 SV=4			251546	52	44	42	164	169	131	0.110288	-0.139986	0.134013	-0.0997652	-0.0503922	-0.0794009	0.111377	-0.219641	0.071999	-0.0380802	0.117797	-0.0410653	154.667	0.590117	1.07944	0.907528	1.09734	0.933185	0.965674	0.946451	1.08026	0.858779	1.05117	0.97395	1.08508	0.971937	1.00075	0.946284	0.957926	1.04368	1.12365	1.02693	0.000614866	1.01654	0.163858	D
D	P00918	3	1, 2, 3	CAH2_HUMAN Carbonic anhydrase 2 OS=Homo sapiens GN=CA2 PE=1 SV=2			29227.9	5	6	6	16	24	17	0.0481658	-0.477563	0.139701	0.122015	-0.1022	0.194404	0.242931	-0.340069	-0.173119	0.00635412	-0.286456	0.201388	19	0.59122	1.03395	0.71819	1.10168	1.08825	0.931611	1.14425	1.18339	0.790004	0.886923	1.00441	0.819914	1.1498	1.14454	1.09999	0.805067	0.922959	0.880103	1.00485	0.000650063	0.976252	0.396234	D
D	P15169	3	1, 2, 3	CBPN_HUMAN Carboxypeptidase N catalytic chain OS=Homo sapiens GN=CPN1 PE=1 SV=1			52253.3	14	10	14	132	83	109	0.102288	-0.22109	0.0742537	-0.131973	0.00268251	0.0125148	0.0798582	-0.164419	0.0702341	-0.210238	0.0295855	0.126621	108	0.593273	1.07347	0.857917	1.05282	0.912583	1.00186	1.00871	1.05691	0.892288	1.04989	0.864395	1.02072	1.09173	0.984573	1.04006	0.997218	0.947196	1.01882	1.0823	0.00206685	1.0117	0.196224	D
D	P06396	3	1, 2, 3	GELS_HUMAN Gelsolin OS=Homo sapiens GN=GSN PE=1 SV=1			85644.2	77	63	67	1180	765	832	-0.0498747	0.309103	-0.102082	0.164889	0.0300959	-0.00381664	-0.0653589	0.301188	-0.102829	0.278946	0.0159768	-0.0092488	925.667	0.593593	0.96602	1.23894	0.931687	1.12108	1.02108	0.997358	0.955708	1.23216	0.931205	1.21331	1.01114	0.99361	0.989325	0.994529	0.999482	1.08227	0.990261	0.996242	0.0108083	1.00868	0.217347	D
D	P36955	3	1, 2, 3	PEDF_HUMAN Pigment epithelium-derived factor OS=Homo sapiens GN=SERPINF1 PE=1 SV=4			46283.3	29	27	25	349	359	249	-0.0247983	-0.0308868	-0.0452857	0.102604	0.0501806	-0.123466	0.0249655	-0.0339935	-0.0529462	0.0753105	0.0561809	-0.194459	319	0.607529	0.982958	0.978818	0.969098	1.07371	1.03539	0.917979	1.01746	0.976713	0.963966	1.05359	1.03971	0.8739	1.0351	0.997849	0.994704	0.981259	1.00417	0.951983	0.00689233	0.994176	0.328039	D
D	P35916	2	1, 3	VGFR3_HUMAN Vascular endothelial growth factor receptor 3 OS=Homo sapiens GN=FLT4 PE=1 SV=3			152660	3		4	4		5	0.0488429	-0.191052			0.0132984	0.121981	0.0261352	-0.0700354			-0.0508877	0.182203	4.5	0.609685	1.03443	0.875967			1.00926	1.08823	1.01828	0.952615			0.965342	1.13462	0.984383	1.0875			0.956485	1.04263	2.94772e-05	1.01775	0.156156	D
D	Q14515	3	1, 2, 3	SPRL1_HUMAN SPARC-like protein 1 OS=Homo sapiens GN=SPARCL1 PE=1 SV=2			75161.3	6	5	8	11	11	17	-0.0282664	-0.185618	0.0283932	0.0442153	0.0388656	-0.00577263	-0.0011562	-0.0630152	0.0167766	0.00860395	3.28651e-05	0.00858215	13	0.617051	0.980598	0.879272	1.01988	1.03112	1.02731	0.996007	0.999199	0.957261	1.0117	1.00598	1.00002	1.00597	1.01897	1.0887	0.99198	0.975618	0.973442	1.01	0.000172961	1.00978	0.209565	D
D	Q86SQ4	3	1, 2, 3	GP126_HUMAN G-protein coupled receptor 126 OS=Homo sapiens GN=GPR126 PE=1 SV=3			136607	5	5	6	11	10	12	-0.0731202	0.134945	0.0249701	-0.00941837	-0.0919095	0.0875199	-0.00819001	0.184138	-0.068935	0.0344098	-0.119488	0.131376	11	0.617382	0.95058	1.09805	1.01746	0.993493	0.93828	1.06254	0.994339	1.13614	0.953342	1.02414	0.920515	1.09534	1.04603	1.03469	0.936983	1.03085	0.981066	1.03087	8.05231e-05	1.01008	0.207486	D
D	P04114	3	1, 2, 3	APOB_HUMAN Apolipoprotein B-100 OS=Homo sapiens GN=APOB PE=1 SV=2			515283	435	407	406	6240	5074	4728	-0.00508084	0.00745379	0.116522	-0.136526	-0.433596	0.389301	-0.0228264	0.0981393	0.0985935	-0.206177	-0.570809	0.436095	5347.33	0.619551	0.996484	1.00518	1.08412	0.909707	0.740414	1.30976	0.984302	1.07039	1.07073	0.866831	0.673239	1.35294	0.987775	1.06488	0.98765	0.952868	0.909274	1.03297	0.0103775	0.989235	0.354464	D
D	Q9Y5Y7	3	1, 2, 3	LYVE1_HUMAN Lymphatic vessel endothelial hyaluronic acid receptor 1 OS=Homo sapiens GN=LYVE1 PE=1 SV=2			35191	4	2	4	18	4	5	-0.202666	0.453575	0.0599246	-0.0817856	0.336935	-0.569736	-0.00976218	0.36054	0.0966733	-0.133607	0.312861	-0.49947	9	0.624246	0.868944	1.36943	1.04241	0.944887	1.26307	0.67374	0.993256	1.28391	1.0693	0.911549	1.24217	0.707367	1.14306	0.937548	1.0258	0.964717	0.983451	1.04991	0.000255748	1.01741	0.158263	D
D	P02774	3	1, 2, 3	VTDB_HUMAN Vitamin D-binding protein OS=Homo sapiens GN=GC PE=1 SV=1			52929	76	80	77	2213	1862	1746	-0.0317703	0.275879	-0.0370854	0.00216382	-0.00436482	0.0420091	-0.0743474	0.283841	-0.0149747	0.117951	-0.0122151	0.0175658	1940.33	0.625908	0.978219	1.21073	0.974622	1.0015	0.996979	1.02955	0.949772	1.21743	0.989674	1.08519	0.991569	1.01225	0.970919	1.00553	1.01544	1.08357	0.994573	0.9832	0.0366592	1.00887	0.216009	D
D	A1L4H1	3	1, 2, 3	SRCRL_HUMAN Soluble scavenger receptor cysteine-rich domain-containing protein SSC5D OS=Homo sapiens GN=SSC5D PE=2 SV=3			165639	2	2	3	2	5	7	0.09633	-0.17006	-0.0324639	-0.0437512	0.0538331	-0.0595351	-0.143345	0.0418331	0.118424	0.0116189	-0.00113092	0.00986211	4.66667	0.645684	1.06905	0.888806	0.977749	0.970129	1.03802	0.959573	0.905418	1.02942	1.08555	1.00809	0.999216	1.00686	0.846936	1.15821	1.11025	1.03913	0.962618	1.04928	2.81738e-05	1.02774	0.100307	D
D	P04075	3	1, 2, 3	ALDOA_HUMAN Fructose-bisphosphate aldolase A OS=Homo sapiens GN=ALDOA PE=1 SV=2			39395.3	12	10	8	19	21	15	-0.0492234	0.216769	0.0053555	0.129424	0.0756069	-0.296176	0.0412063	0.144784	-0.135271	0.107409	0.0407678	-0.217932	18.3333	0.661911	0.966456	1.16213	1.00372	1.09386	1.0538	0.814408	1.02897	1.10556	0.910499	1.07729	1.02866	0.859797	1.06469	0.951328	0.907125	0.984856	0.976141	1.05573	0.000465368	0.989978	0.350785	D
D	Q86TH1	3	1, 2, 3	ATL2_HUMAN ADAMTS-like protein 2 OS=Homo sapiens GN=ADAMTSL2 PE=1 SV=1			104553	5	3	5	12	6	10	0.00023909	0.108633	0.155051	-0.0998784	0.000720349	-0.00745818	0.00718497	0.0357951	0.123742	-0.0267757	0.00355842	-0.04132	9.33333	0.669369	1.00017	1.07821	1.11346	0.933112	1.0005	0.994844	1.00499	1.02512	1.08956	0.981612	1.00247	0.971765	1.00483	0.950766	0.978532	1.05198	1.00197	0.976802	8.9269e-05	0.994145	0.328219	D
D	P19823	3	1, 2, 3	ITIH2_HUMAN Inter-alpha-trypsin inhibitor heavy chain H2 OS=Homo sapiens GN=ITIH2 PE=1 SV=2			106397	70	73	61	1554	1888	965	0.0771276	-0.264006	-0.00793411	-0.0166516	0.0709762	-0.248236	0.113577	-0.201946	-0.0112241	-0.0626917	0.0535735	-0.237352	1469	0.670306	1.05492	0.832773	0.994516	0.988524	1.05043	0.841925	1.08191	0.869377	0.99225	0.957476	1.03783	0.848301	1.02559	1.04395	0.997722	0.968591	0.98801	1.00757	0.0138068	1.00524	0.257648	D
D	P06732	3	1, 2, 3	KCRM_HUMAN Creatine kinase M-type OS=Homo sapiens GN=CKM PE=1 SV=2			43073.9	4	2	3	6	2	4	-0.0743759	0.279076	-0.811622	0.741701	0.286745	-0.203733	-0.0203313	0.355869	-0.664548	0.684176	0.102164	-0.392365	4	0.676791	0.949753	1.21342	0.569741	1.67215	1.21988	0.868301	0.986006	1.27976	0.630886	1.60678	1.07338	0.76188	1.03817	1.05467	1.10732	0.960911	0.879905	0.877438	9.28637e-05	0.986403	0.367375	D
D	P25311	3	1, 2, 3	ZA2G_HUMAN Zinc-alpha-2-glycoprotein OS=Homo sapiens GN=AZGP1 PE=1 SV=2			34237.1	35	36	35	794	658	706	-0.0100192	-0.0164777	0.0291318	-0.0534265	0.0402137	0.0450322	-0.0150741	0.00595787	0.0190541	-0.0228682	-0.0115805	0.0269459	719.333	0.677972	0.993079	0.988644	1.0204	0.963645	1.02827	1.03171	0.989606	1.00414	1.01329	0.984274	0.992005	1.01885	0.996502	1.01567	0.993039	1.02141	0.964736	0.987542	0.0210103	0.996483	0.314342	D
D	P08637	3	1, 2, 3	FCG3A_HUMAN Low affinity immunoglobulin gamma Fc region receptor III-A OS=Homo sapiens GN=FCGR3A PE=1 SV=2			29070.7	2	2	2	6	4	7	0.145685	0.108647	-0.0996852	-0.0162737	0.00258651	-0.1433	-0.318515	0.117998	0.144506	0.18079	0.0330676	0.13551	5.66667	0.679001	1.10626	1.07822	0.933237	0.988783	1.00179	0.905446	0.801895	1.08523	1.10535	1.1335	1.02319	1.09848	0.724873	1.0065	1.18443	1.14636	1.02135	1.21319	0.000194927	1.04945	0.029187	D
D	P04040	3	1, 2, 3	CATA_HUMAN Catalase OS=Homo sapiens GN=CAT PE=1 SV=3			59718.8	17	14	17	57	53	55	-0.0383385	-0.152702	0.146276	0.02784	-0.00760534	0.0826411	0.0524062	-0.0854852	-0.0417307	-0.0655604	-0.0927883	0.169734	55	0.690729	0.973776	0.899564	1.10671	1.01948	0.994742	1.05895	1.03699	0.942467	0.971489	0.955574	0.937709	1.12485	1.06492	1.04769	0.877817	0.937311	0.942665	1.06223	0.000920984	0.988772	0.356695	D
D	P18428	3	1, 2, 3	LBP_HUMAN Lipopolysaccharide-binding protein OS=Homo sapiens GN=LBP PE=1 SV=3			53349.9	9	10	8	39	44	25	-0.110658	-0.152564	0.0952611	0.0815064	-0.194448	0.134643	0.0982442	0.109497	-0.0845327	-0.0955831	-0.0678982	0.0936108	36	0.691046	0.926165	0.89965	1.06826	1.05812	0.873907	1.09782	1.07047	1.07885	0.94309	0.935894	0.954027	1.06704	1.15581	1.19919	0.882829	0.884486	1.09168	0.971959	0.00067479	1.03099	0.0853354	D
D	Q8N423	3	1, 2, 3	LIRB2_HUMAN Leukocyte immunoglobulin-like receptor subfamily B member 2 OS=Homo sapiens GN=LILRB2 PE=1 SV=4			64998	2	1	2	2	1	3	-0.0635591	0.187996	0.0810357	-0.16479	-0.443821	0.228658	0.0106885	0.169548	0.104393	-0.286083	-0.286086	0.210629	2	0.691141	0.956901	1.13918	1.05778	0.892059	0.735185	1.17174	1.00744	1.12471	1.07504	0.820126	0.820124	1.15719	1.05281	0.987294	1.01632	0.919363	1.11553	0.987581	3.07702e-05	1.01315	0.186259	D
D	P07333	3	1, 2, 3	CSF1R_HUMAN Macrophage colony-stimulating factor 1 receptor OS=Homo sapiens GN=CSF1R PE=1 SV=2			107915	5	5	7	16	9	22	-0.0233346	0.0789422	0.0951391	-0.155929	-0.000305653	-0.0423759	-0.00646674	0.013715	0.11993	-0.236233	0.0553314	-0.047793	15.6667	0.698559	0.983956	1.05624	1.06817	0.897554	0.999788	0.971054	0.995528	1.00955	1.08668	0.848959	1.0391	0.967415	1.01176	0.955795	1.01733	0.945858	1.03932	0.996252	0.000145176	0.994386	0.326826	D
D	P05451	3	1, 2, 3	REG1A_HUMAN Lithostathine-1-alpha OS=Homo sapiens GN=REG1A PE=1 SV=3			18718.8	2	2	2	6	7	6	0.167379	-0.165424	-0.0103465	0.133475	0.118337	-0.433853	0.155991	-0.251768	-0.0607736	0.0913145	0.158615	-0.347459	6.33333	0.70041	1.12302	0.891667	0.992854	1.09693	1.08548	0.740282	1.11419	0.839866	0.95875	1.06534	1.11622	0.785967	0.992138	0.941906	0.96565	0.971199	1.02831	1.06171	0.000338341	0.993486	0.331986	D
D	O00187	3	1, 2, 3	MASP2_HUMAN Mannan-binding lectin serine protease 2 OS=Homo sapiens GN=MASP2 PE=1 SV=4			75653.6	15	14	16	63	50	65	-0.000930268	-0.172061	0.0729068	-0.0764999	0.0430299	0.0344081	-0.0327886	0.0514104	0.0547576	-0.181129	-0.111389	-0.0096101	59.3333	0.702023	0.999355	0.887574	1.05183	0.948356	1.03028	1.02414	0.977529	1.03628	1.03868	0.882012	0.925696	0.993361	0.97816	1.16754	0.987499	0.930044	0.898494	0.96995	0.000784276	0.988614	0.357448	D
D	P24298	3	1, 2, 3	ALAT1_HUMAN Alanine aminotransferase 1 OS=Homo sapiens GN=GPT PE=1 SV=3			54602.2	2	1	5	3	1	8	-0.0604971	-0.210743	0.206755	-0.14627	0.30145	-0.821278	0.0295121	-0.0760445	0.182103	-0.335561	0.397813	-0.81266	4	0.705743	0.958934	0.864092	1.15409	0.903584	1.23238	0.56594	1.02067	0.948655	1.13454	0.792476	1.31751	0.569331	1.06438	1.09786	0.983058	0.877036	1.06907	1.00599	7.32572e-05	1.01623	0.165818	D
D	Q9NY97	3	1, 2, 3	B3GN2_HUMAN UDP-GlcNAc:betaGal beta-1,3-N-acetylglucosaminyltransferase 2 OS=Homo sapiens GN=B3GNT2 PE=1 SV=2			45992.6	2	1	5	2	1	5	-0.119895	-0.144386	0.0366909	0.0298794	0.018861	0.0145296	0.0600292	0.00201809	-0.0667756	-0.205764	-0.0334904	-0.0747265	2.66667	0.708555	0.920254	0.904765	1.02576	1.02093	1.01316	1.01012	1.04249	1.0014	0.95477	0.867079	0.977054	0.949522	1.13282	1.10681	0.930794	0.849306	0.964363	0.940007	5.79804e-05	0.98735	0.36326	D
D	Q9BTY2	3	1, 2, 3	FUCO2_HUMAN Plasma alpha-L-fucosidase OS=Homo sapiens GN=FUCA2 PE=1 SV=2			54032.1	4	2	4	9	5	8	0.0642301	-0.18504	0.123447	-0.205358	0.113997	-0.325418	0.143244	-0.209993	0.176798	-0.365343	0.0734585	-0.313751	7.33333	0.711242	1.04553	0.879625	1.08933	0.867324	1.08222	0.798067	1.10439	0.864541	1.13037	0.776285	1.05224	0.804547	1.0563	0.982853	1.03767	0.895034	0.972292	1.00812	0.000135722	0.992044	0.339982	D
D	P13727	3	1, 2, 3	PRG2_HUMAN Bone marrow proteoglycan OS=Homo sapiens GN=PRG2 PE=1 SV=2			25189.3	1	2	3	1	3	12	0.0504826	-0.0245863	0.208527	-0.160161	0.0204004	-0.107351	-0.0814934	0.00655143	0.133398	-0.254314	0.0348205	0.0476068	5.33333	0.71216	1.03561	0.983102	1.15551	0.894925	1.01424	0.928291	0.945079	1.00455	1.09687	0.838386	1.02443	1.03355	0.912581	1.02182	0.949258	0.936823	1.01005	1.11339	0.00021173	0.990652	0.347352	D
D	Q15063	3	1, 2, 3	POSTN_HUMAN Periostin OS=Homo sapiens GN=POSTN PE=1 SV=2			93255.3	8	3	5	10	4	6	0.0206434	-0.204723	-0.0266734	0.273162	0.0512258	-0.301879	0.0976582	-0.18109	-0.209806	0.15016	0.128773	-0.277396	6.66667	0.715652	1.01441	0.867705	0.981681	1.20845	1.03614	0.811195	1.07004	0.882036	0.864654	1.10969	1.09336	0.825079	1.05483	1.01652	0.880789	0.918275	1.05522	1.01711	7.14884e-05	0.990458	0.348348	D
D	Q9P232	3	1, 2, 3	CNTN3_HUMAN Contactin-3 OS=Homo sapiens GN=CNTN3 PE=1 SV=3			112812	2	3	2	5	6	4	-0.031256	-0.0435049	-0.0585937	0.0465659	0.0366276	-0.00850939	0.0293109	0.00232361	0.0479527	0.135757	-0.0394874	-0.143968	5	0.721007	0.978568	0.970295	0.9602	1.0328	1.02571	0.994119	1.02052	1.00161	1.0338	1.09867	0.973001	0.905026	1.04288	1.03228	1.07665	1.06377	0.948609	0.91038	4.43215e-05	1.01243	0.191196	D
D	Q9Y6Z7	3	1, 2, 3	COL10_HUMAN Collectin-10 OS=Homo sapiens GN=COLEC10 PE=2 SV=2			30685.3	3	2	3	8	3	6	-0.0594612	0.227482	-0.162262	0.151372	0.0236707	0.00793015	-0.104889	0.245686	0.0242352	0.204595	0.0788575	-0.154184	5.66667	0.725844	0.959622	1.17079	0.893623	1.11063	1.01654	1.00551	0.929876	1.18566	1.01694	1.15236	1.05618	0.89864	0.969002	1.0127	1.138	1.03758	1.03899	0.893714	0.00018467	1.015	0.173894	D
D	P32004	2	1, 3	L1CAM_HUMAN Neural cell adhesion molecule L1 OS=Homo sapiens GN=L1CAM PE=1 SV=2			139915	3		6	3		8	0.00629413	-0.0221125			-0.0177785	-0.073517	-0.00104486	-0.0976527			0.0659127	-0.0207098	5.5	0.728411	1.00437	0.98479			0.987752	0.950319	0.999276	0.934552			1.04675	0.985748	0.994926	0.948987			1.05973	1.03728	3.93095e-05	1.01023	0.206434	D
D	Q8TER0	3	1, 2, 3	SNED1_HUMAN Sushi, nidogen and EGF-like domain-containing protein 1 OS=Homo sapiens GN=SNED1 PE=1 SV=2			152104	1	3	3	1	11	11	0.0502992	0.027927	-0.0363438	0.0137453	0.0612924	-0.120478	0.0850781	-0.152364	-0.0568615	0.0723232	-0.0205862	-0.0231778	7.66667	0.728453	1.03548	1.01955	0.975123	1.00957	1.0434	0.919883	1.06075	0.899775	0.961353	1.05141	0.985832	0.984063	1.0244	0.882525	0.985879	1.04144	0.944827	1.06977	5.0404e-05	0.991473	0.34305	D
D	P08571	3	1, 2, 3	CD14_HUMAN Monocyte differentiation antigen CD14 OS=Homo sapiens GN=CD14 PE=1 SV=2			40050.7	16	16	15	86	77	88	-0.0133309	0.135919	0.0476051	-0.0281713	-0.031469	0.0254995	4.70795e-05	0.223554	-0.00627261	-0.14124	0.0174338	0.112809	83.6667	0.737371	0.990802	1.09879	1.03355	0.980663	0.978424	1.01783	1.00003	1.16761	0.995662	0.906739	1.01216	1.08133	1.00932	1.06263	0.963344	0.924619	1.03448	1.06239	0.00208902	1.00946	0.211841	D
D	P07360	3	1, 2, 3	CO8G_HUMAN Complement component C8 gamma chain OS=Homo sapiens GN=C8G PE=1 SV=3			22263.5	16	16	15	215	166	151	0.0706308	-0.18833	0.138589	-0.103503	0.141812	-0.47028	0.0576878	-0.145565	0.0737299	-0.123649	0.175795	-0.407653	177.333	0.737635	1.05018	0.877621	1.10083	0.93077	1.10329	0.721824	1.0408	0.904026	1.05243	0.917863	1.12959	0.753849	0.991069	1.03009	0.956038	0.986133	1.02383	1.04437	0.00796519	1.00525	0.257548	D
D	Q92954	3	1, 2, 3	PRG4_HUMAN Proteoglycan 4 OS=Homo sapiens GN=PRG4 PE=1 SV=2			150984	16	18	16	57	71	60	0.156725	-0.152706	0.151919	-0.215691	0.00406901	0.0579844	0.105539	-0.16328	0.175522	-0.200542	0.0206295	0.0407431	62.6667	0.746213	1.11475	0.899562	1.11105	0.861134	1.00282	1.04101	1.0759	0.892993	1.12937	0.870224	1.0144	1.02864	0.965143	0.992697	1.0165	1.01056	1.01154	0.98812	0.000415056	0.997426	0.308545	D
D	O75636	3	1, 2, 3	FCN3_HUMAN Ficolin-3 OS=Homo sapiens GN=FCN3 PE=1 SV=2			32882	17	19	18	160	189	133	0.0397041	-0.194085	0.0102517	0.00494103	-0.0240597	0.125651	-0.0419926	0.0628761	-0.0260936	0.0343468	-0.0948258	0.13231	160.667	0.747419	1.0279	0.874127	1.00713	1.00343	0.983461	1.091	0.971312	1.04455	0.982076	1.02409	0.936385	1.09605	0.944946	1.19496	0.975122	1.02059	0.952132	1.00463	0.00488616	1.0154	0.171272	D
D	P05160	3	1, 2, 3	F13B_HUMAN Coagulation factor XIII B chain OS=Homo sapiens GN=F13B PE=1 SV=3			75461.2	35	31	32	219	208	190	0.0181621	0.17475	0.00399425	0.00223668	-0.00942141	-0.0270644	-0.200477	0.117583	-0.0116332	0.120093	0.0436135	-0.00206086	205.667	0.750063	1.01267	1.12877	1.00277	1.00155	0.993491	0.981415	0.870263	1.08492	0.991969	1.08681	1.03069	0.998573	0.859376	0.961149	0.989226	1.08512	1.03745	1.01748	0.00272546	0.991633	0.342196	D
D	Q03167	2	2, 3	TGBR3_HUMAN Transforming growth factor beta receptor type 3 OS=Homo sapiens GN=TGFBR3 PE=1 SV=3			93439.8		2	2		2	2			-0.0138366	-0.0311272	0.0485937	0.0459246			0.00391313	0.149586	-0.1181	-0.0966973	2	0.753766			0.990455	0.978655	1.03426	1.03234			1.00272	1.10925	0.921401	0.935171			1.01238	1.13344	0.890882	0.905871	2.14042e-05	0.985644	0.370513	D
D	P39059	3	1, 2, 3	COFA1_HUMAN Collagen alpha-1(XV) chain OS=Homo sapiens GN=COL15A1 PE=1 SV=2			141632	3	3	2	4	4	2	-0.0733729	-0.00161974	0.0429719	0.0166962	0.0225642	0.0839209	0.0979102	-0.0369655	0.0427394	0.00335787	-0.0500889	-0.0473767	3.33333	0.757587	0.950413	0.998878	1.03023	1.01164	1.01576	1.05989	1.07022	0.974703	1.03007	1.00233	0.965877	0.967694	1.12606	0.975798	0.999839	0.990797	0.950888	0.91301	2.35352e-05	0.992732	0.336214	D
D	Q9BWP8	3	1, 2, 3	COL11_HUMAN Collectin-11 OS=Homo sapiens GN=COLEC11 PE=1 SV=1			28647	4	2	5	8	7	17	0.0439036	-0.0114071	-0.0872767	0.0400466	0.0961252	-0.389712	-0.182943	0.119575	-0.135691	0.157277	0.18541	-0.344373	10.6667	0.760221	1.0309	0.992124	0.941298	1.02815	1.0689	0.763282	0.880904	1.08641	0.910233	1.11518	1.13714	0.78765	0.854501	1.09504	0.966998	1.08465	1.06384	1.03193	0.000372349	1.01616	0.166297	D
D	P02748	3	1, 2, 3	CO9_HUMAN Complement component C9 OS=Homo sapiens GN=C9 PE=1 SV=2			63132.7	32	27	29	337	278	259	0.0014691	0.0646056	0.054998	-0.196916	0.0459962	-0.0576062	-0.0463828	0.0271019	0.135667	-0.162862	0.0532271	-0.0581792	291.333	0.768527	1.00102	1.0458	1.03886	0.872413	1.0324	0.960857	0.968361	1.01896	1.0986	0.893251	1.03758	0.960476	0.967376	0.974339	1.05751	1.02389	1.00502	0.999603	0.00461462	1.00462	0.26178	D
D	P08519	2	1, 2	APOA_HUMAN Apolipoprotein(a) OS=Homo sapiens GN=LPA PE=1 SV=1			500995	19	13		213	153		-0.0577704	0.216762	0.0541844	-0.0649262			-0.0273554	0.106365	0.0376924	0.103751			183	0.776442	0.960748	1.16212	1.03827	0.955994			0.981217	1.07651	1.02647	1.07456			1.02131	0.926333	0.988634	1.12403			0.000365273	1.01508	0.173383	D
D	Q14624	3	1, 2, 3	ITIH4_HUMAN Inter-alpha-trypsin inhibitor heavy chain H4 OS=Homo sapiens GN=ITIH4 PE=1 SV=4			103293	99	104	106	2148	1803	1625	0.0270543	-0.118041	0.0494589	-0.0704005	-0.0557743	0.111196	0.00885762	-0.0781533	0.0390092	-0.0815585	-0.0731566	0.148372	1858.67	0.779591	1.01893	0.921438	1.03488	0.952374	0.962078	1.08012	1.00616	0.947269	1.02741	0.945036	0.950556	1.10832	0.987466	1.02803	0.992783	0.992296	0.988024	1.0261	0.0179941	1.00245	0.27623	D
D	Q16706	2	1, 2	MA2A1_HUMAN Alpha-mannosidase 2 OS=Homo sapiens GN=MAN2A1 PE=1 SV=2			131057	4	3		5	3		-0.0273832	0.186982	0.102154	-0.106521			0.0345773	0.259736	0.113832	-0.206582			4	0.78857	0.981198	1.13838	1.07337	0.928825			1.02426	1.19726	1.0821	0.866588			1.04388	1.05172	1.00813	0.932994			3.0521e-05	1.00918	0.21382	D
D	Q99784	3	1, 2, 3	NOE1_HUMAN Noelin OS=Homo sapiens GN=OLFM1 PE=1 SV=4			55307.5	3	3	6	13	10	13	0.0356227	0.0502313	-0.0673578	0.0554598	0.0756376	-0.0550629	-0.0324561	-0.0130053	-0.0131771	0.124744	0.0263569	0.0512643	12	0.8048	1.025	1.03543	0.954384	1.03919	1.05383	0.962552	0.977754	0.991026	0.990908	1.09031	1.01844	1.03617	0.953907	0.957114	1.03827	1.0492	0.966418	1.07648	0.000216969	1.0069	0.246513	D
D	P00747	3	1, 2, 3	PLMN_HUMAN Plasminogen OS=Homo sapiens GN=PLG PE=1 SV=2			90510.2	106	107	100	1857	1501	1274	0.016094	0.0446603	0.0109999	-0.0655659	-0.0950121	0.154482	-0.0464734	0.0648842	0.0449303	-0.0539978	-0.111389	0.191665	1544	0.806376	1.01122	1.03144	1.00765	0.95557	0.936264	1.11302	0.9683	1.046	1.03163	0.963263	0.925696	1.14208	0.957559	1.01412	1.0238	1.00805	0.988713	1.02611	0.0170589	1.00306	0.272214	D
D	P08709	3	1, 2, 3	FA7_HUMAN Coagulation factor VII OS=Homo sapiens GN=F7 PE=1 SV=1			51560.4	9	7	6	23	20	16	0.0651358	-0.214964	-0.00523332	0.0784393	-0.00626426	-0.0232732	0.0256425	-0.13765	-0.0901162	-0.0637663	0.023942	0.0757536	19.6667	0.80661	1.04618	0.861567	0.996379	1.05588	0.995667	0.983998	1.01793	0.908999	0.939447	0.956763	1.01673	1.05391	0.972997	1.05505	0.942861	0.906133	1.02116	1.07105	0.000381429	0.994875	0.323968	D
D	P03951	3	1, 2, 3	FA11_HUMAN Coagulation factor XI OS=Homo sapiens GN=F11 PE=1 SV=1			70063.6	19	16	25	90	77	107	0.116146	-0.165813	-0.067313	0.0690627	-0.252878	0.265145	0.0107097	-0.0861749	-0.0574369	0.0889254	-0.343263	0.304966	91.3333	0.807136	1.08384	0.891426	0.954414	1.04903	0.839221	1.20176	1.00745	0.942017	0.96097	1.06358	0.788256	1.23539	0.929524	1.05675	1.00687	1.01386	0.939272	1.02799	0.00130358	0.995711	0.319007	D
D	P00748	3	1, 2, 3	FA12_HUMAN Coagulation factor XII OS=Homo sapiens GN=F12 PE=1 SV=3			67747.9	35	22	28	424	216	286	0.0305823	0.0199528	0.0874775	-0.184634	-1.64327	0.721209	-0.066695	0.106365	0.219851	-0.146875	-1.8939	0.726371	308.667	0.811049	1.02142	1.01393	1.06251	0.879872	0.32013	1.64856	0.954823	1.07651	1.16461	0.903205	0.269078	1.65447	0.934796	1.06173	1.0961	1.02652	0.840529	1.00358	0.00455611	0.993875	0.329773	D
D	Q15582	3	1, 2, 3	BGH3_HUMAN Transforming growth factor-beta-induced protein ig-h3 OS=Homo sapiens GN=TGFBI PE=1 SV=1			74634	10	8	15	36	25	36	0.0239618	-0.151733	-0.0700971	0.229237	-0.173775	0.202181	0.0378454	-0.116576	-0.0713235	0.161304	-0.152423	0.177842	32.3333	0.811058	1.01675	0.900168	0.952574	1.17221	0.88652	1.15044	1.02658	0.922374	0.951764	1.1183	0.899738	1.13119	1.00967	1.02467	0.99915	0.954004	1.01491	0.983272	0.000433225	0.997612	0.307388	D
D	P02452	3	1, 2, 3	CO1A1_HUMAN Collagen alpha-1(I) chain OS=Homo sapiens GN=COL1A1 PE=1 SV=5			138857	3	1	4	6	1	9	-0.0070293	0.0788365	-0.00699328	0.0269031	0.0567138	-0.134172	0.0506823	-0.0590787	0.0180302	0.139062	0.0583755	-0.141671	5.33333	0.813339	0.99514	1.05617	0.995164	1.01882	1.04009	0.911193	1.03575	0.959877	1.01258	1.10119	1.04129	0.906468	1.04081	0.908832	1.0175	1.08084	1.00115	0.994815	3.84089e-05	1.00733	0.243642	D
D	P00390	3	1, 2, 3	GSHR_HUMAN Glutathione reductase, mitochondrial OS=Homo sapiens GN=GSR PE=1 SV=2			56221	3	3	2	11	11	6	-0.020222	0.211306	-0.171616	0.110676	0.02276	0.0377954	-0.0773745	0.307116	0.0224815	-0.0959571	0.00970503	-0.0598141	9.33333	0.818059	0.986081	1.15774	0.887848	1.07973	1.0159	1.02654	0.947781	1.23723	1.01571	0.935651	1.00675	0.959388	0.961159	1.06867	1.14401	0.866557	0.990992	0.93458	0.000166012	0.994327	0.327168	D
D	P01031	3	1, 2, 3	CO5_HUMAN Complement C5 OS=Homo sapiens GN=C5 PE=1 SV=4			188186	125	108	116	1200	850	1013	0.0143895	-0.133882	0.115713	-0.153983	-0.025603	0.0915708	-0.0258455	-0.00243509	0.105868	-0.224854	-0.101151	0.111311	1021	0.820061	1.01002	0.911376	1.08351	0.898766	0.98241	1.06553	0.982245	0.998314	1.07614	0.855681	0.932289	1.08021	0.972496	1.09539	0.993199	0.952063	0.948982	1.01378	0.00542548	0.995985	0.317361	D
D	P05546	3	1, 2, 3	HEP2_HUMAN Heparin cofactor 2 OS=Homo sapiens GN=SERPIND1 PE=1 SV=3			57034.2	26	37	29	449	418	341	-0.007722	-0.0465783	0.208381	-0.236959	-0.112597	0.182678	-0.0111969	0.0716121	0.131437	-0.243545	-0.185613	0.271629	402.667	0.821732	0.994662	0.96823	1.15539	0.848532	0.924921	1.13499	0.992269	1.05089	1.09538	0.844667	0.879275	1.20717	0.997594	1.08537	0.948064	0.995445	0.950649	1.0636	0.00706009	1.00679	0.247261	D
D	P10721	3	1, 2, 3	KIT_HUMAN Mast/stem cell growth factor receptor Kit OS=Homo sapiens GN=KIT PE=1 SV=1			109794	6	5	5	13	13	14	-0.0119571	0.0345304	-0.0776577	0.221823	-0.13171	0.164268	0.00756474	-0.015805	-0.128883	0.312637	-0.151669	0.2068	13.3333	0.829082	0.991746	1.02422	0.947595	1.16621	0.912749	1.1206	1.00526	0.989105	0.914539	1.24198	0.900208	1.15413	1.01362	0.965712	0.965117	1.06497	0.986261	1.02992	0.000121439	1.00427	0.264157	D
D	Q9ULI3	3	1, 2, 3	HEG1_HUMAN Protein HEG homolog 1 OS=Homo sapiens GN=HEG1 PE=1 SV=3			147369	6	4	4	8	7	6	0.0811014	-0.0714091	0.0463873	-0.148222	0.0560537	0.0430769	0.0201646	-0.0729264	0.0419468	0.166168	-0.0690648	0.00628129	7	0.829354	1.05783	0.951708	1.03268	0.902362	1.03962	1.03031	1.01408	0.950708	1.0295	1.12207	0.953256	1.00436	0.958641	0.998949	0.996927	1.24349	0.916929	0.974818	4.74998e-05	1.01496	0.174154	D
D	P27487	3	1, 2, 3	DPP4_HUMAN Dipeptidyl peptidase 4 OS=Homo sapiens GN=DPP4 PE=1 SV=2			88222.5	7	7	9	24	14	25	0.00220151	0.0491688	-0.142827	0.309062	0.11836	-0.0256745	-0.0310572	0.0282003	-0.169706	0.333584	0.00265213	0.103008	21	0.833968	1.00153	1.03467	0.905743	1.2389	1.0855	0.982361	0.978703	1.01974	0.889024	1.26014	1.00184	1.07401	0.977211	0.985571	0.981542	1.01714	0.92293	1.09329	0.000238035	0.996282	0.315566	D
D	O75144	3	1, 2, 3	ICOSL_HUMAN ICOS ligand OS=Homo sapiens GN=ICOSLG PE=1 SV=2			33327.7	3	2	5	11	11	17	-0.0380209	0.334593	-0.0194204	-0.0240858	0.00658512	-0.0208882	-0.0501099	0.141241	-0.0173282	0.192189	0.0189014	-0.119608	13	0.834879	0.97399	1.26102	0.986629	0.983444	1.00457	0.985626	0.965863	1.10285	0.988061	1.1425	1.01319	0.920438	0.991656	0.874571	1.00145	1.16173	1.00857	0.933862	0.000390066	0.995307	0.321416	D
D	P19320	3	1, 2, 3	VCAM1_HUMAN Vascular cell adhesion protein 1 OS=Homo sapiens GN=VCAM1 PE=1 SV=1			81224.3	18	16	18	51	54	50	0.0943371	-0.181057	-0.0124624	0.0593841	0.0913004	-0.408378	0.102351	-0.200129	-0.0837443	0.0873021	0.0894118	-0.325346	51.6667	0.839448	1.06757	0.882057	0.991399	1.04202	1.06533	0.75347	1.07352	0.870473	0.943605	1.06238	1.06394	0.798107	1.00557	0.986868	0.951792	1.01954	0.998692	1.05924	0.000636099	1.00362	0.268492	D
D	P02786	3	1, 2, 3	TFR1_HUMAN Transferrin receptor protein 1 OS=Homo sapiens GN=TFRC PE=1 SV=2			84817.9	8	6	5	19	10	7	-0.0270774	0.346062	-0.394775	0.390512	0.0145287	-0.157346	-0.28808	0.342733	-0.346135	0.588556	-0.0177083	-0.0365651	12	0.861678	0.981406	1.27109	0.760608	1.31086	1.01012	0.896673	0.818991	1.26816	0.786689	1.50374	0.987801	0.974974	0.834508	0.997696	1.03429	1.14714	0.977903	1.08732	0.000141479	1.01314	0.18631	D
D	P12109	3	1, 2, 3	CO6A1_HUMAN Collagen alpha-1(VI) chain OS=Homo sapiens GN=COL6A1 PE=1 SV=3			108462	2	1	3	5	2	6	0.0228318	0.0107498	0.0212882	-0.0674567	0.0538715	-0.0980897	0.0383002	-0.138337	0.00181528	0.168665	-0.0318373	-0.0397844	4.33333	0.871391	1.01595	1.00748	1.01487	0.954319	1.03805	0.934269	1.0269	0.908566	1.00126	1.12402	0.978174	0.9728	1.01078	0.901821	0.986593	1.17782	0.942321	1.04124	3.99525e-05	1.0101	0.20737	D
D	Q13228	3	1, 2, 3	SBP1_HUMAN Selenium-binding protein 1 OS=Homo sapiens GN=SELENBP1 PE=1 SV=2			52357.6	5	5	5	15	11	11	-0.0224838	-0.33466	0.0485005	0.0793884	-0.109865	0.180306	0.105052	-0.17554	-0.111634	0.018506	-0.169149	0.123478	12.3333	0.874831	0.984536	0.792971	1.03419	1.05657	0.926675	1.13312	1.07553	0.885436	0.925539	1.01291	0.889367	1.08936	1.09243	1.11661	0.894941	0.958678	0.95974	0.961375	0.000235559	0.997295	0.30936	D
D	Q96KN2	3	1, 2, 3	CNDP1_HUMAN Beta-Ala-His dipeptidase OS=Homo sapiens GN=CNDP1 PE=1 SV=4			56670.1	24	23	27	200	193	220	-0.0582291	0.152687	-0.0189012	0.115863	-0.37599	0.325058	0.0276846	0.100901	-0.124852	0.110131	-0.282252	0.340298	204.333	0.875316	0.960442	1.11164	0.986984	1.08362	0.770577	1.25272	1.01937	1.07244	0.917098	1.07933	0.822306	1.26602	1.06136	0.964741	0.929192	0.996035	1.06713	1.01062	0.00360566	1.00485	0.260283	D
D	P39060	3	1, 2, 3	COIA1_HUMAN Collagen alpha-1(XVIII) chain OS=Homo sapiens GN=COL18A1 PE=1 SV=5			178077	7	6	8	19	15	22	0.0619619	-0.109723	0.0482413	-0.105713	0.00901483	0.011667	-0.0754213	-0.0605246	0.0657548	-0.0326044	0.0229041	-0.0345229	18.6667	0.879337	1.04388	0.926766	1.034	0.929346	1.00627	1.00812	0.949065	0.958915	1.04663	0.977654	1.016	0.976355	0.909167	1.03469	1.01221	1.05198	1.00967	0.968491	0.000104824	0.997703	0.306826	D
D	Q02818	3	1, 2, 3	NUCB1_HUMAN Nucleobindin-1 OS=Homo sapiens GN=NUCB1 PE=1 SV=4			53846.3	1	2	2	1	3	2	0.0280978	0.158096	0.173942	-0.0648137	-0.258589	0.0726574	-0.158984	0.237484	-0.0021807	-0.00292609	-0.0443484	0.140841	2	0.882493	1.01967	1.11581	1.12814	0.956069	0.835905	1.05165	0.895656	1.17894	0.99849	0.997974	0.969728	1.10255	0.878381	1.05657	0.885078	1.04383	1.16009	1.0484	3.71427e-05	1.01206	0.193728	D
D	P00751	3	1, 2, 3	CFAB_HUMAN Complement factor B OS=Homo sapiens GN=CFB PE=1 SV=2			85478.5	93	84	83	1698	1470	1208	0.0164767	-0.0728328	0.102201	-0.180327	-0.092366	0.135885	-0.00568762	-0.0412721	0.118087	-0.122145	-0.138204	0.112786	1458.67	0.88596	1.01149	0.950769	1.07341	0.882503	0.937983	1.09877	0.996065	0.971798	1.08529	0.91882	0.90865	1.08131	0.984754	1.02212	1.01107	1.04115	0.968727	0.984116	0.0170647	1.00199	0.27927	D
D	Q14956	3	1, 2, 3	GPNMB_HUMAN Transmembrane glycoprotein NMB OS=Homo sapiens GN=GPNMB PE=1 SV=2			63881.9	3	3	4	8	5	11	-0.00527941	0.200681	-0.0666877	0.12028	0.0217909	-0.151133	-0.06327	0.155674	-0.134963	0.322793	0.0356258	-0.159698	8	0.888549	0.996347	1.14924	0.954828	1.08695	1.01522	0.900543	0.957092	1.11394	0.910693	1.25075	1.025	0.895212	0.960601	0.969286	0.953777	1.1507	1.00964	0.994081	0.000125231	1.00635	0.250216	D
D	Q99969	3	1, 2, 3	RARR2_HUMAN Retinoic acid receptor responder protein 2 OS=Homo sapiens GN=RARRES2 PE=1 SV=1			18605.8	4	4	4	11	9	10	-0.0213535	-0.0323237	0.113533	-0.0790895	-0.0439929	0.0519646	-0.00892808	-0.0240772	0.031769	-0.0132999	-0.0631705	0.0490904	10	0.888624	0.985308	0.977844	1.08187	0.946655	0.969967	1.03668	0.993831	0.983449	1.02226	0.990824	0.957158	1.03461	1.00865	1.00573	0.944902	1.04666	0.986795	0.99801	0.000537468	0.998458	0.302089	D
D	P00734	3	1, 2, 3	THRB_HUMAN Prothrombin OS=Homo sapiens GN=F2 PE=1 SV=2			69992.1	92	91	88	1421	1158	1167	0.0374399	-0.00909189	0.00765356	-0.038495	-0.0391856	0.104909	-0.0412439	0.0467349	0.0101348	-0.044585	-0.0565276	0.166978	1248.67	0.891314	1.02629	0.993718	1.00532	0.97367	0.973204	1.07543	0.971817	1.03292	1.00705	0.969569	0.961576	1.1227	0.946921	1.03945	1.00172	0.995788	0.988051	1.04396	0.0178401	1.00265	0.274916	D
D	O75015	3	1, 2, 3	FCG3B_HUMAN Low affinity immunoglobulin gamma Fc region receptor III-B OS=Homo sapiens GN=FCGR3B PE=1 SV=2			26199.2	2	2	2	7	7	6	0.109364	0.151464	0.0170676	-0.0746795	-0.0459408	0.0345139	-0.243316	0.157359	0.0872421	0.0780912	-0.00767064	0.0602994	6.66667	0.894894	1.07875	1.1107	1.0119	0.949553	0.968658	1.02421	0.844801	1.11524	1.06234	1.05562	0.994697	1.04268	0.783128	1.00409	1.04984	1.1117	1.02688	1.01803	0.000254461	0.998947	0.298988	D
D	P22891	3	1, 2, 3	PROZ_HUMAN Vitamin K-dependent protein Z OS=Homo sapiens GN=PROZ PE=1 SV=2			44714.7	8	8	7	32	30	29	-0.0269119	0.225679	-0.0684626	0.0441727	0.0541149	-0.157691	0.0446068	0.0564789	-0.104445	0.345271	0.0480095	-0.263136	30.3333	0.895501	0.981519	1.16933	0.953654	1.03109	1.03822	0.896459	1.0314	1.03992	0.930163	1.27039	1.03384	0.833275	1.05082	0.889336	0.975367	1.23208	0.995777	0.929518	0.000678375	1.01215	0.193093	D
D	P54802	3	1, 2, 3	ANAG_HUMAN Alpha-N-acetylglucosaminidase OS=Homo sapiens GN=NAGLU PE=1 SV=2			82213.6	8	9	9	13	14	18	0.142715	-0.361359	0.0393508	-0.0545596	0.0165713	-0.244156	0.0977929	-0.17524	0.0813505	-0.203234	-0.0460183	-0.176748	15	0.896386	1.10398	0.778431	1.02765	0.962888	1.01155	0.84431	1.07014	0.88562	1.05801	0.868602	0.968606	0.884695	0.969342	1.1377	1.02954	0.902079	0.957544	1.04783	0.000182451	1.00734	0.243549	D
D	P00352	2	1, 2	AL1A1_HUMAN Retinal dehydrogenase 1 OS=Homo sapiens GN=ALDH1A1 PE=1 SV=2			54826.9	2	2		2	2		0.110666	-0.540594	0.0894262	0.111493			0.173704	-0.240371	-0.128237	-0.104555			2	0.896719	1.07973	0.687488	1.06395	1.08035			1.12795	0.846527	0.914949	0.930091			1.04466	1.23133	0.859957	0.86092			3.64784e-05	0.999219	0.297257	D
D	Q6UXB8	3	1, 2, 3	PI16_HUMAN Peptidase inhibitor 16 OS=Homo sapiens GN=PI16 PE=1 SV=1			49439.5	5	5	5	30	27	23	-0.00107945	0.134629	-0.0858701	0.0321134	0.0897396	-0.0374229	-0.0648947	0.138986	-0.0671525	0.174221	0.0367655	-0.112582	26.6667	0.898207	0.999252	1.09781	0.942216	1.02251	1.06418	0.974394	0.956015	1.10113	0.95452	1.12836	1.02581	0.924931	0.956731	1.00302	1.01306	1.10352	0.963947	0.949237	0.000539379	0.998252	0.303383	D
D	P51884	3	1, 2, 3	LUM_HUMAN Lumican OS=Homo sapiens GN=LUM PE=1 SV=2			38404.8	24	21	20	446	374	262	-0.00612013	0.203911	-0.0490395	0.035596	0.352854	-0.73015	-0.0183563	0.180357	-0.0520285	-0.0231061	0.309496	-0.562207	360.667	0.898671	0.995767	1.15182	0.96658	1.02498	1.27708	0.602841	0.987357	1.13316	0.964579	0.984112	1.23927	0.677265	0.991554	0.983806	0.99793	0.960127	0.970394	1.12346	0.00939119	1.00454	0.262302	D
D	Q15223	3	1, 2, 3	PVRL1_HUMAN Poliovirus receptor-related protein 1 OS=Homo sapiens GN=PVRL1 PE=1 SV=3			57122.5	2	3	3	2	4	6	-0.0224874	-0.0194057	-0.0986438	0.178889	-0.0280204	0.0297922	0.0095692	0.0708224	-0.00334431	0.0684688	0.0236193	-0.0967749	4	0.899378	0.984534	0.986639	0.93391	1.13201	0.980765	1.02087	1.00665	1.05032	0.997685	1.0486	1.01651	0.935121	1.02247	1.06454	1.06829	0.926318	1.03644	0.916009	7.0025e-05	1.00568	0.254713	D
D	P55290	3	1, 2, 3	CAD13_HUMAN Cadherin-13 OS=Homo sapiens GN=CDH13 PE=1 SV=1			78237.9	5	4	5	19	10	16	-0.0319745	0.022253	-0.057009	0.0172411	0.064358	-0.0397533	-0.00140197	0.131914	-0.0765058	-0.0298403	0.0321006	-0.101473	15	0.901574	0.978081	1.01554	0.961255	1.01202	1.04562	0.972821	0.999029	1.09575	0.948352	0.979529	1.0225	0.932081	1.02142	1.07897	0.986577	0.967892	0.977889	0.958121	0.000191723	0.998479	0.301957	D
D	P06733	3	1, 2, 3	ENOA_HUMAN Alpha-enolase OS=Homo sapiens GN=ENO1 PE=1 SV=2			47139.3	2	3	1	4	4	1	-0.0503852	0.0260193	-0.0846208	0.0991632	-0.100476	0.0838154	0.0421322	-0.136917	-0.00490596	-0.0245574	-0.00207174	0.0633442	3	0.902362	0.965678	1.0182	0.943032	1.07115	0.932725	1.05982	1.02963	0.909461	0.996605	0.983122	0.998565	1.04489	1.06623	0.893205	1.05681	0.917818	1.07059	0.985911	6.36411e-05	0.998427	0.302284	D
D	P13796	3	1, 2, 3	PLSL_HUMAN Plastin-2 OS=Homo sapiens GN=LCP1 PE=1 SV=6			70243.9	24	23	23	90	88	78	-0.0271318	0.020768	0.168755	-0.076083	-0.01426	0.0707525	-0.00478494	0.149131	0.0449289	-0.202926	-1.04977e-05	0.1253	85.3333	0.905054	0.981369	1.0145	1.12409	0.94863	0.990164	1.05026	0.996689	1.1089	1.03163	0.868787	0.999993	1.09073	1.01561	1.09305	0.917751	0.915833	1.00993	1.03853	0.00121482	0.998451	0.302131	D
D	P32942	3	1, 2, 3	ICAM3_HUMAN Intercellular adhesion molecule 3 OS=Homo sapiens GN=ICAM3 PE=1 SV=2			59502.8	2	2	3	7	6	8	-0.00431885	-0.0320369	-0.0549976	-0.0640179	-0.177847	0.188342	-0.026915	0.00946392	0.0505774	-0.0833979	-0.223504	0.147017	7	0.905352	0.997011	0.978038	0.962596	0.956596	0.884021	1.13945	0.981517	1.00658	1.03568	0.943832	0.856483	1.10728	0.98446	1.02918	1.07592	0.986657	0.968849	0.971762	0.000117641	1.00281	0.273883	D
D	P12830	3	1, 2, 3	CADH1_HUMAN Cadherin-1 OS=Homo sapiens GN=CDH1 PE=1 SV=3			97395.9	2	3	3	5	6	7	-0.0646932	-0.10728	0.198291	-0.112322	0.085926	-0.15799	0.00625715	-0.0567301	0.119763	-0.100551	0.0315743	-0.175791	6	0.908043	0.956149	0.928337	1.14734	0.925098	1.06137	0.896273	1.00435	0.961441	1.08656	0.932677	1.02213	0.885282	1.05041	1.03566	0.947023	1.00819	0.963027	0.987737	6.16043e-05	0.998675	0.300717	D
D	P98160	3	1, 2, 3	PGBM_HUMAN Basement membrane-specific heparan sulfate proteoglycan core protein OS=Homo sapiens GN=HSPG2 PE=1 SV=4			468532	21	16	26	57	32	59	-0.0132824	0.0411927	-0.0462688	0.0982717	-0.0212252	-0.087689	0.00208426	0.0235629	-0.0373533	0.0732252	0.0136422	-0.111408	49.3333	0.908938	0.990836	1.02896	0.968438	1.07049	0.985395	0.941029	1.00145	1.01647	0.974441	1.05207	1.0095	0.925684	1.01071	0.987854	1.0062	0.982789	1.02446	0.983694	0.000105293	0.999284	0.296839	D
D	O00533	3	1, 2, 3	CHL1_HUMAN Neural cell adhesion molecule L1-like protein OS=Homo sapiens GN=CHL1 PE=1 SV=4			134987	15	12	12	45	45	45	-0.0438447	0.0385423	0.230583	-0.288027	-0.00128616	-0.0247782	0.013779	0.0513495	0.219598	-0.416993	0.0495326	0.0136771	45	0.91229	0.970066	1.02708	1.17331	0.819021	0.999109	0.982972	1.0096	1.03623	1.16441	0.748984	1.03493	1.00953	1.04075	1.00892	0.992414	0.914487	1.03585	1.02701	0.000333365	1.00324	0.271007	D
D	P48740	3	1, 2, 3	MASP1_HUMAN Mannan-binding lectin serine protease 1 OS=Homo sapiens GN=MASP1 PE=1 SV=3			79195.2	19	15	22	63	54	90	0.0405522	-0.0334612	0.0100479	0.0384845	-0.024246	0.0546483	-0.0164794	-0.0284818	-0.0276172	0.110209	-0.00404224	0.0402688	69	0.917617	1.02851	0.977073	1.00699	1.02703	0.983334	1.03861	0.988642	0.980452	0.981039	1.07938	0.997202	1.02831	0.96124	1.00346	0.97423	1.05097	1.0141	0.990082	0.000871265	0.999014	0.298563	D
D	P24592	3	1, 2, 3	IBP6_HUMAN Insulin-like growth factor-binding protein 6 OS=Homo sapiens GN=IGFBP6 PE=1 SV=1			25306.2	3	3	2	14	18	11	0.0730066	0.0443659	-0.0709671	0.0391842	-0.0683239	-0.0369212	-0.0288061	-0.0421896	0.0545157	0.105807	0.0253041	-0.107727	14.3333	0.919233	1.05191	1.03123	0.952	1.02753	0.953745	0.974733	0.980231	0.97118	1.03851	1.0761	1.01769	0.928049	0.931861	0.941769	1.09087	1.04726	1.06705	0.952106	0.000566397	1.00515	0.258226	D
D	P0CG47, P0CG48, P62979, P62987	2	1, 2	UBB_HUMAN Polyubiquitin-B OS=Homo sapiens GN=UBB PE=1 SV=1			25745.8	4	4	3	18	13	8	-0.104479	0.0355537	-0.0569967	0.103504	-0.0366925	-0.00107253	0.0734195	-0.161259	-0.0751558	0.14778	-0.21652	0.130948	13	0.919667	0.930141	1.02495	0.961263	1.07438	0.974887	0.999257	1.05221	0.894244	0.94924	1.10786	0.860639	1.09501	1.13123	0.872476	0.987492	1.03117	0.882809	1.09583	0.000504936	1.00017	0.291165	D
D	P12111	3	1, 2, 3	CO6A3_HUMAN Collagen alpha-3(VI) chain OS=Homo sapiens GN=COL6A3 PE=1 SV=5			343457	31	19	35	64	40	90	-0.0173602	0.00792815	0.0188809	-0.0143919	0.0644683	-0.14621	-0.00976596	0.13389	-0.0152191	-0.0433091	0.0541198	-0.190055	64.6667	0.919893	0.988039	1.00551	1.01317	0.990074	1.0457	0.903621	0.993254	1.09725	0.989506	0.970427	1.03823	0.876572	1.00528	1.09123	0.976641	0.980156	0.992853	0.970066	0.000188282	1.0027	0.274552	D
D	P23470	3	1, 2, 3	PTPRG_HUMAN Receptor-type tyrosine-protein phosphatase gamma OS=Homo sapiens GN=PTPRG PE=1 SV=4			161901	4	2	5	6	4	9	-0.0406737	0.115888	-0.14458	0.0763141	-0.0390433	0.102844	-0.0046946	-0.0113496	-0.0650877	0.0489989	0.0400176	0.0423236	6.33333	0.923391	0.972201	1.08364	0.904643	1.05432	0.9733	1.07389	0.996751	0.992164	0.955887	1.03455	1.02813	1.02977	1.02525	0.915583	1.05665	0.981245	1.05633	0.958918	3.91185e-05	0.998996	0.29868	D
D	P36980	3	1, 2, 3	FHR2_HUMAN Complement factor H-related protein 2 OS=Homo sapiens GN=CFHR2 PE=1 SV=1			30630.6	10	10	10	92	70	67	0.15604	-0.238406	0.0263993	0.0104409	0.0620973	-0.38289	0.100694	-0.210192	-0.0502154	0.00388289	0.133584	-0.330155	76.3333	0.927491	1.11422	0.847681	1.01847	1.00726	1.04398	0.7669	1.07229	0.864422	0.965792	1.0027	1.09702	0.795451	0.962363	1.01975	0.94828	0.995465	1.0508	1.03723	0.00249206	1.00231	0.277132	D
D	P10646	3	1, 2, 3	TFPI1_HUMAN Tissue factor pathway inhibitor OS=Homo sapiens GN=TFPI PE=1 SV=1			34992	2	2	1	3	2	2	0.271837	-0.364795	0.0460683	-0.149225	-0.0908836	0.173479	0.115141	-0.209634	0.091785	-0.285023	-0.0910336	0.294645	2.33333	0.929692	1.20734	0.776579	1.03245	0.901735	0.938947	1.12777	1.08308	0.864757	1.06569	0.820728	0.93885	1.22658	0.897077	1.11355	1.0322	0.910166	0.999896	1.08761	6.66819e-05	1.00675	0.247515	D
D	Q8N6C8	3	1, 2, 3	LIRA3_HUMAN Leukocyte immunoglobulin-like receptor subfamily A member 3 OS=Homo sapiens GN=LILRA3 PE=1 SV=3			47441.9	6	3	6	14	9	19	-0.113752	0.451057	0.221003	-0.19538	-0.482771	0.337344	-0.149293	0.36566	0.17743	-0.180894	-0.440825	0.462091	14	0.931008	0.924181	1.36704	1.16554	0.873343	0.715602	1.26343	0.901692	1.28847	1.13087	0.882156	0.736713	1.37754	0.975666	0.942525	0.970249	1.01009	1.0295	1.09032	0.000295098	1.00306	0.272209	D
D	Q9UNW1	3	1, 2, 3	MINP1_HUMAN Multiple inositol polyphosphate phosphatase 1 OS=Homo sapiens GN=MINPP1 PE=1 SV=1			55016.1	9	9	10	21	15	26	-0.0172315	-0.0853354	-0.0243966	0.225222	-0.117951	0.0955206	0.0379814	-0.0999189	-0.133055	0.1857	-0.099487	0.201264	20.6667	0.931255	0.988127	0.942565	0.983232	1.16896	0.921495	1.06845	1.02668	0.933085	0.911898	1.13737	0.933365	1.14971	1.03901	0.989942	0.92745	0.972977	1.01288	1.07605	0.000375648	1.00305	0.27225	D
D	P09172	3	1, 2, 3	DOPO_HUMAN Dopamine beta-hydroxylase OS=Homo sapiens GN=DBH PE=1 SV=3			69020.7	17	12	18	66	32	59	-0.787462	0.870545	-0.00276459	0.0510012	0.103684	-0.226757	-0.633857	0.774947	-0.0248965	0.0558398	0.108156	-0.290821	52.3333	0.932375	0.579363	1.82835	0.998086	1.03598	1.07451	0.854553	0.644451	1.71113	0.982891	1.03946	1.07785	0.817437	1.11235	0.935884	0.984776	1.00336	1.0031	0.956566	0.000758227	0.999339	0.296488	D
D	P06727	3	1, 2, 3	APOA4_HUMAN Apolipoprotein A-IV OS=Homo sapiens GN=APOA4 PE=1 SV=3			45371.5	50	42	41	1024	886	914	-0.0151064	0.0743359	-0.326942	0.4915	0.0681202	-0.0754594	-0.012385	0.160491	-0.331462	0.46147	0.0275983	-0.0989521	941.333	0.934662	0.989584	1.05288	0.797224	1.40591	1.04835	0.94904	0.991452	1.11767	0.794731	1.37694	1.01931	0.933711	1.00189	1.06154	0.996872	0.9794	0.972303	0.983848	0.0207473	0.999308	0.296689	D
D	P07339	3	1, 2, 3	CATD_HUMAN Cathepsin D OS=Homo sapiens GN=CTSD PE=1 SV=1			44523.6	4	6	8	5	10	16	-0.0477401	-0.201148	-0.0399686	-0.000380155	-0.211706	0.266211	0.0841229	-0.162552	-0.0453816	-0.113186	-0.265245	0.283812	10.3333	0.939482	0.967451	0.869858	0.972676	0.999737	0.863515	1.20265	1.06004	0.893443	0.969033	0.924544	0.832057	1.21741	1.09571	1.02711	0.996255	0.924788	0.96357	1.01227	0.000232087	1.00328	0.270704	D
D	P41222	3	1, 2, 3	PTGDS_HUMAN Prostaglandin-H2 D-isomerase OS=Homo sapiens GN=PTGDS PE=1 SV=1			21015.3	5	4	5	27	26	26	-0.0524663	0.0259621	-0.0795609	0.0256417	0.0473528	0.0177968	0.000575913	0.168344	-0.0607907	0.0381914	-0.0767938	-0.0668972	26.3333	0.942295	0.964286	1.01816	0.946346	1.01793	1.03337	1.01241	1.0004	1.12377	0.958739	1.02683	0.948162	0.954689	1.03745	1.10373	1.0131	1.00874	0.917547	0.942984	0.00125305	1.00392	0.266453	D
D	Q6UVK1	2	2, 3	CSPG4_HUMAN Chondroitin sulfate proteoglycan 4 OS=Homo sapiens GN=CSPG4 PE=1 SV=2			250382		2	7		3	9			-0.0305206	0.0193305	0.0675477	-0.127922			-0.0679254	0.123474	0.0742785	-0.190622	6	0.946185			0.979067	1.01349	1.04793	0.915148			0.954009	1.08935	1.05283	0.876228			0.974406	1.07486	1.00468	0.957471	2.39633e-05	1.00285	0.273574	D
D	P08697	3	1, 2, 3	A2AP_HUMAN Alpha-2-antiplasmin OS=Homo sapiens GN=SERPINF2 PE=1 SV=3			54531.1	31	30	30	449	325	398	-0.012437	-0.097265	-0.0324299	0.0483158	0.0201093	0.0247913	0.0488988	-0.107363	-0.0636856	-0.0337873	-0.0113571	0.107957	390.667	0.948285	0.991416	0.934803	0.977772	1.03406	1.01404	1.01733	1.03447	0.928283	0.956817	0.976853	0.992159	1.0777	1.04343	0.993025	0.978568	0.94468	0.978425	1.05934	0.00716411	0.999578	0.294958	D
D	Q9Y5C1	3	1, 2, 3	ANGL3_HUMAN Angiopoietin-related protein 3 OS=Homo sapiens GN=ANGPTL3 PE=1 SV=1			53604.2	6	6	7	13	9	13	-0.047763	-0.110612	0.0869876	-0.0802002	-0.0543635	0.0733928	0.0373181	0.00389136	0.0418469	-0.18387	0.0155401	-0.0314408	11.6667	0.950421	0.967435	0.926195	1.06215	0.945926	0.963019	1.05219	1.0262	1.0027	1.02943	0.880338	1.01083	0.978443	1.06075	1.0826	0.969195	0.930663	1.04965	0.929912	0.000217645	1.00379	0.267312	D
D	Q13332	3	1, 2, 3	PTPRS_HUMAN Receptor-type tyrosine-protein phosphatase S OS=Homo sapiens GN=PTPRS PE=1 SV=3			216905	6	4	5	10	5	7	-0.0198479	0.10016	0.00914735	0.0237471	0.0565057	-0.177846	-0.0281519	0.0772047	-0.0509658	0.131231	0.0185784	-0.163503	7.33333	0.960751	0.986337	1.07189	1.00636	1.0166	1.03994	0.884022	0.980676	1.05497	0.96529	1.09523	1.01296	0.892854	0.994261	0.984214	0.959189	1.07735	0.974053	1.00999	3.3809e-05	0.999843	0.293259	D
D	Q16394	3	1, 2, 3	EXT1_HUMAN Exostosin-1 OS=Homo sapiens GN=EXT1 PE=1 SV=2			86199.8	2	2	2	6	5	6	-0.084113	0.0821507	-0.0801755	0.0652255	0.0107392	0.0658287	0.0947826	0.0320927	-0.0679908	-0.00629659	-0.10849	0.104309	5.66667	0.966907	0.943364	1.05859	0.945943	1.04625	1.00747	1.04669	1.0679	1.02249	0.953966	0.995645	0.927559	1.07498	1.13202	0.965898	1.00848	0.951633	0.92068	1.02703	6.57387e-05	1.00096	0.286041	D
D	P35590	3	1, 2, 3	TIE1_HUMAN Tyrosine-protein kinase receptor Tie-1 OS=Homo sapiens GN=TIE1 PE=1 SV=1			125010	2	3	3	8	4	6	0.0561424	0.0181008	0.00646223	-0.0233876	0.0245622	0.000786178	0.0954312	-0.189596	-0.0858575	0.250324	0.0516699	-0.054639	6	0.970747	1.03968	1.01263	1.00449	0.98392	1.01717	1.00055	1.06838	0.876851	0.942224	1.18947	1.03646	0.962835	1.02761	0.865918	0.938013	1.20891	1.01897	0.962311	4.79962e-05	1.00362	0.268461	D
D	P30043	3	1, 2, 3	BLVRB_HUMAN Flavin reductase (NADPH) OS=Homo sapiens GN=BLVRB PE=1 SV=3			22105.4	6	5	6	24	22	26	0.0160491	-0.388909	0.0892851	0.139767	-0.0553949	0.166536	0.148609	-0.129469	-0.186109	-0.0301166	-0.162693	0.346614	24	0.972034	1.01119	0.763707	1.06384	1.10173	0.962331	1.12236	1.1085	0.914168	0.878973	0.979341	0.893356	1.27157	1.09624	1.19701	0.826225	0.888914	0.928325	1.13295	0.00108571	1.01161	0.196819	D
D	P07911	3	1, 2, 3	UROM_HUMAN Uromodulin OS=Homo sapiens GN=UMOD PE=1 SV=1			69714.4	4	4	5	7	6	12	-0.0703601	0.251094	-0.166276	0.255778	-0.00805145	0.0986899	-0.0122254	0.277008	-0.101641	0.232042	-0.105456	0.0662731	8.33333	0.975702	0.9524	1.19011	0.89114	1.19398	0.994435	1.0708	0.991562	1.21168	0.931972	1.1745	0.929511	1.04701	1.04112	1.01812	1.04582	0.983682	0.934713	0.977781	0.000119535	1.00021	0.290913	D
D	Q6UWP8	3	1, 2, 3	SBSN_HUMAN Suprabasin OS=Homo sapiens GN=SBSN PE=2 SV=1			25319.7	4	1	2	5	1	4	0.0482257	-0.15139	0.159631	-0.186472	-0.0361341	-0.0484106	-0.0262667	-0.0788642	0.0573944	-0.131037	-0.060598	0.0190443	3.33333	0.976681	1.03399	0.900382	1.117	0.878752	0.975265	0.967001	0.981958	0.946803	1.04058	0.913175	0.958867	1.01329	0.949676	1.05156	0.931587	1.03917	0.983186	1.04787	0.00013165	1.00051	0.288964	D
D	P17174	3	1, 2, 3	AATC_HUMAN Aspartate aminotransferase, cytoplasmic OS=Homo sapiens GN=GOT1 PE=1 SV=3			46218.5	6	2	8	9	2	13	-0.0205779	0.20676	-0.168184	0.313477	0.0652025	-0.233802	-0.0462689	0.142977	-0.15973	0.316676	0.0573933	-0.15131	8	0.979868	0.985838	1.15409	0.889962	1.2427	1.04623	0.850391	0.968438	1.10418	0.895193	1.24546	1.04058	0.900432	0.98235	0.956752	1.00588	1.00222	0.994602	1.05884	0.000173091	1.00011	0.291552	D
D	P30041	3	1, 2, 3	PRDX6_HUMAN Peroxiredoxin-6 OS=Homo sapiens GN=PRDX6 PE=1 SV=3			25019.2	3	5	1	8	9	6	0.0268399	-0.537014	0.0446306	0.223551	-0.145897	0.176945	0.215817	-0.287642	-0.298382	0.0190876	-0.117853	0.270534	7.66667	0.983223	1.01878	0.689196	1.03142	1.1676	0.903817	1.13049	1.16136	0.81924	0.813164	1.01332	0.921558	1.20625	1.13996	1.18869	0.788393	0.867861	1.01963	1.06702	0.000306431	1.01193	0.194645	D
D	Q16853	3	1, 2, 3	AOC3_HUMAN Membrane primary amine oxidase OS=Homo sapiens GN=AOC3 PE=1 SV=3			84568.3	6	6	8	29	15	22	-0.0172476	0.195033	-0.0370745	-0.00304323	0.0658918	-0.159128	-0.0226387	0.227898	-0.0543618	0.0452559	-0.00327894	-0.147993	22	0.996648	0.988116	1.14475	0.974629	0.997893	1.04673	0.895566	0.984431	1.17113	0.96302	1.03187	0.99773	0.902505	0.99627	1.02304	0.988089	1.03405	0.953186	1.00775	0.000260145	1.0004	0.289682	D
D	P07451	3	1, 2, 3	CAH3_HUMAN Carbonic anhydrase 3 OS=Homo sapiens GN=CA3 PE=1 SV=3			29538.7	3	3	2	3	6	5	-0.0629987	0.0241884	-0.564645	0.815786	0.0578448	0.0490965	0.0740308	0.102492	-0.543441	0.674574	-0.0374652	0.0497548	4.66667	0.998	0.957272	1.01691	0.676122	1.76026	1.04091	1.03462	1.05265	1.07363	0.686132	1.59613	0.974365	1.03509	1.09964	1.05578	1.01481	0.906757	0.936071	1.00046	0.000157985	1.00225	0.277552	D
[truncated: 5 more columns]
