# Supplementary material for: Exploring the Human Plasma Proteome for Humoral Mediators of Remote Ischemic Preconditioning - A Word of Caution
Source: PLoS One. 2014 Oct 15;9(10):e109279. doi: 10.1371/journal.pone.0109279 (PMC4198105; doi:10.1371/journal.pone.0109279)
Supplement: Table S2 — A list of all biomarkers found in the literature, in addition to the ones identified in this study. This includes their measured ratios and t-test results. (XLSX) [file pone.0109279.s002.xlsx]

## Sheet: Biomarkers from the Literature
Reported Protein Name	Reported Accession	Uniprot Mapping	Mapping Type	MW (Da)	Reported regulation	Measured Regulation in our hands	t-test p-value
Albumin	gi3212456	UPI000002C95B	UniParc (excluded from UniProtKB because it is a patent sequence)	66472	up regulated
Albumin pre-proprotein	gi4502027	P02768	Swiss-Prot	69367	up regulated	0.77055	0.0721753
Alpha-1-antitrypsin	gi152207506	A7L8C5	TrEMBL	5185	up regulated
Amyloidogenic Transthyretin Variants	gi2098275	UPI0000112E29	UniParc	13731	up regulated
Apolipoprotein A-I	gi90108664	UPI000002C688	UniParc (excluded from UniProtKB because it is a patent sequence)	28079	up regulated
Apolipoprotein A-Ii	gi24987503	UPI0000112358	UniParc	8708	up regulated
Apolipoprotein D	gi619383				up regulated
Beta-globin	gi4262120	Q9UM85	TrEMBL	2104	up regulated
Fibrin beta	gi119625338	UPI0000EE2B5B	UniParc	52165	up regulated
Fibronectin 1	gi109658664	P02751	Swiss-Prot	262625	up regulated	0.623948	0.00862144
Haemoglobin	gi169791771	UPI00017542CC	UniParc	15866	up regulated
Haemoglobin alpha-2 globin mutant	gi63080988	Q4ZGM8	TrEMBL	10796	up regulated
Haemoglobin beta	gi47679339	Q6J1Z8	TrEMBL	4526	up regulated
Hemopexin isoform	gi119589124	UPI0000EE3832	UniParc	22950	up regulated
Haptoglobin	gi4826762; gi229323; gi296653	P00738; UPI00006035B9; P00738	Swiss-Prot; UniParc; Swiss-Prot	45,205; 15,953; 45,205	up regulated	0.634357	0.0355024
Haptoglobin 2-alpha	gi45580723	P00739	Swiss-Prot	39030	up regulated	Not found
Immunoglobulin A Light chain	gi229536	UPI0000603684	UniParc	22998	up regulated
Immunoglobulin G-Aptamer Complex	gi311771988	UPI0001E929B0	UniParc	23887	up regulated
Immunoglobulin G-1 (Fc Fragment)	gi8569502	UPI000011104E	UniParc	23549	up regulated
Immunoglobulin G-1 heavy chain constant region	gi184747	UPI000013C6FE	UniParc	36035	up regulated
Immunoglobulin G-2 heavy chain constant region	gi25987833	UPI000011D1A9	UniParc (excluded from UniProtKB because it is an immunoglobulin)	35753	up regulated
Immunoglobulin kappa chain variable region	gi553485	UPI0000113B4B	UniParc (excluded from UniProtKB because it is an immunoglobulin)	14928	up regulated
Inter-alpha (globulin) inhibitor H2	gi55958063	Q5T985	TrEMBL	105216	up regulated
Lipoprotein B100	gi225311	UPI00006036D4	UniParc	512878	up regulated
Protein Rei Bence-Jones	gi229526	UPI000060366E	UniParc	23760	up regulated
Protein Tro alpha 1 H	gi223069	UPI00005FEF66	UniParc	51073	up regulated
Sry-related HMG box gene	gi1881852	P35711	Swiss-Prot	84026	up regulated	Not found
Transferrin	gi110590597; gi194383506; gi110590599	; B4E1B2; UPI0000DA5AE9	; TrEMBL; UniParc	; 74,832; 74,870	up regulated
Vitamin D Binding Protein	gi18655424	UPI00001124A2	UniParc	51216	up regulated
Vitamin D-binding protein precursor	gi139641	P02774	Swiss-Prot	52964	up regulated	1.00887	0.625908
Zinc-Alpha-2-Glycoprotein	gi4699583	UPI0000112F90	UniParc	31645	up regulated
Alpha-1-microglobulin/Bikunin precursor	gi4502067	P02760	Swiss-Prot	38999	down regulated	1.01182	0.570027
Antithrombin Iii Complex Chain A	gi999513	UPI00001105B1	UniParc (excluded from UniProtKB because it is a patent sequence)	49039	down regulated
Apolipoprotein H	gi6573461	UPI0000110B0D	UniParc	36269	down regulated
Complement C1r	gi218511956	P00736	Swiss-Prot	80119	down regulated	1.05498	0.136592
Complement C4B	gi81175238; gi1314244	P0C0L4; Q13160	Swiss-Prot; Swiss-Prot (Obsolete)	192,785; 188,808	down regulated	1.02624	0.0239132
Complement C8 Gamma	gi21730336	UPI0000112411	UniParc	20281	down regulated
Gelsolin precursor	gi4504165	P06396	Swiss-Prot	85698	down regulated	1.00868	0.593593
Histidine-rich glycoprotein precursor	gi4504489	P04196	Swiss-Prot	59578	down regulated	0.957427	0.0849718
Immunoglobulin heavy chain constant region	gi2414492	UPI00001146FB	UniParc (excluded from UniProtKB because it is an immunoglobulin)	25750	down regulated
Immunoglobulin light chain variable region	gi3328006	UPI000011C71E	UniParc (excluded from UniProtKB because it is an immunoglobulin)	12756	down regulated
Immunoglobulin M	gi166007160	UPI000181CED1	UniParc	56702	down regulated
Immunoglobulin M heavy chain	gi4467842	UPI0000116D07	UniParc	49452	down regulated
N-acetylmuramoyl-L-alanine amidase precursor	gi156616294	Q96PD5	Swiss-Prot	62217	down regulated	1.02895	0.0699989
Neuropilin-1 B1 Domain In Complex With A Vegf-Blocking Fab Chain L	gi160877748	UPI000175407F	UniParc	23284	down regulated
P14-Fluorescein-N135q-S380c-Antithrombin-Iii Chain I	gi8569387	UPI0000111156	UniParc	49094	down regulated
Protein Len Bence-Jones	gi229528	UPI000060366F	UniParc	24500	down regulated
a2-antiplasmin precursor	gi 178751	P08697	Swiss-Prot	54566	1.37	0.999578	0.948285
Apolipoprotein A-1	gi 4557321	P0DJG0	Swiss-Prot	30778	-1.21	Not found
Complement C3	gi 8101268	?			1.46
Fibrin beta	gi 223002	UPI00005FEF22	UniParc	50763	1.18
Fibrinogen gamma	gi 223170	UPI00005FEFB4	UniParc	46282	1.24
Vitronectin precursor	gi 8853069	?			-1.32
Complement component 4B	IPI00887154				↓1.95 1 h
Complement C1q subcomponent subunit B	IPI00477992	P02746	Swiss-Prot	26722	↓2.73 3 h	1.23016	0.300296
Complement C3	IPI00783987	P01024	Swiss-Prot	187148	↓2.23 1 h	1.0325	0.51187
C4b-binding protein alpha chain	IPI00021727	P04003	Swiss-Prot	67033	↓1.51 1 h	0.842821	0.068956
Ficolin-3	IPI00419744	O75636	Swiss-Prot	32903	↑1.52 1 h	1.0154	0.747419
Interalpha-trypsin inhibitor heavy chain H4	IPI00896419	Q14624	Swiss-Prot	103357	↑2.51 1 h	1.00245	0.779591
Vitronectin	IPI00298971	P04004	Swiss-Prot	54306	↓1.52 1 h	1.01209	0.505931
Apolipoprotein A-I	IPI00021841	P02647	Swiss-Prot	30778	↓3.85 1 h	0.605429	0.00343583
Apolipoprotein L1	IPI00514475	O14791	Swiss-Prot	43974	↑1.68 1 h	0.98132	0.530686
Apolipoprotein J	IPI00291262	P10909	Swiss-Prot	52495	↓1.742 4 h	0.955033	0.13578
Desmoplakin	IPI00013933	P15924	Swiss-Prot	331774	↑1.624 8 h	Not found
Gelsolin	IPI00026314	P06396	Swiss-Prot	85698	↑2.21 1 h	1.00868	0.593593
Antithrombin-III	IPI00032179	P01008	Swiss-Prot	52602	↓2.01 1 h	1.01611	0.180176
Heparin cofactor 2	IPI00879573	P05546	Swiss-Prot	57071	↑2.32 1 h	1.00679	0.821732
Apolipoprotein A-I	P04639	P02647	Swiss-Prot	30778	1.3	0.605429	0.00343583
SDF-1alpha		P48061	Swiss-Prot	10666	2	Not found
